# Supplementary material for: Flagella by numbers: comparative genomic analysis of the supernumerary flagellar systems among the Enterobacterales
Source: BMC Genomics. 2020 Sep 29;21:670. doi: 10.1186/s12864-020-07085-w (PMC7526173; doi:10.1186/s12864-020-07085-w)
Supplement: Supplementary file 1 — Additional file 1: Table S1. Presence/absence of the flag-1 to flag-5 loci among the Enterobacterales. The presence of a specific locus is indicated by the contig/chromosomal sequence NCBI accession number. The previous nomenclature, isolation source and lifestyle/habitat of the 4028 studied enterobacterial taxa is indicated. Table S2. Average Amino Acid Identity (AAI) values (%) between the distinct flag loci. The AAI values were calculated on the basis of 25 SCOs conserved among all flag loci using CompareM [39]. A total of three representative taxa were selected for each genus for the flag-1, flag-2 and flag-3 (a and b) loci to avoid overrepresentation of taxa where the flag loci are particularly prevalent, while all flag-4 and flag-5 loci were included. Table S3. Molecular architectures of the flag-3, flag-4 and flag-5 loci among the Enterobacterales. The sizes, number of protein coding sequences (CDSs) encoded on the loci, G + C contents (%) and G + C deviation (%) from the average genomic G + C content are indicated. Where present, the sizes, locations and number of cargo proteins encoded on variable regions within the loci are shown. Table S4. Functional annotations of the cargo proteins encoded within variable regions in the flag-3 loci. The prevalence of each protein in the flag-3a and flag-3b loci are shown, as are the genera in which each protein is found. The AAI values (%) between the flag-3 orthologues, the average protein sizes, presence of conserved domains (with e-value and bitscore) and predicted functions are given. Table S5. Functional annotations of the cargo proteins encoded within variable regions in the flag-5 loci. The prevalence of each protein among the flag-5 loci of the distinct Plesiomonas spp. is indicated. The AAI values (%) between the flag-5 orthologues, the average protein sizes, presence of conserved domains (with e-value and bitscore), top non-Plesiomonas BlastP hits in the NCBI non-redundant protein database (with amino acid ide [file 12864_2020_7085_MOESM1_ESM.xlsx]

## Sheet: Table S1
Family	Strain	Previous nomenclature	Isolation source	Habitat/Lifestyle	flag-1	flag-2	flag-3a	flag-3b	flag-4	flag-5
Budviciaceae
	Budvicia aquatica DSM 5075		Environment	Freshwater	-	ATYS01000002	-	-	-	-
	Budvicia aquatica FDAARGOS_387		Environment	Freshwater	-	PDDX01000001	-	-	-	-
	Leminorella grimontii ATCC 33999		Human	Clinical	-	JMPN01000025	-	-	-	-
	Leminorella richardiiNCTC 12151		Human	Clinical	-	-	-	-	-	-
	Limnobaculum parvum HYN0051		Environment	Freshwater	-	-	-	-	-	-
	Pragia fontium 24613		Environment	Other	-	CP010423	-	-	-	-
	Pragia fontium DSM 5563		N/A	N/A	-	FOLW01000001	-	-	-	-
	Pragia fontium NCTC12284		Environment	Freshwater	-	LR134531	-	-	-	-
	Pragia fontium NCTC12285		Environment	Freshwater	-	UGTK01000001	-	-	-	-
Enterobacteriaceae
	Atlantibacter hermannii DDE1		Plant	Saprophyte	JXTQ01000002/JXTQ01000004/JXTQ01000012	-	-	-	-	-
	Atlantibacter hermannii NBRC 105704		Human	Clinical	BAFF01000001/BAFF01000003	-	-	-	-	-
	Atlantibacter subterranea AS_373		Environment	Hospital	RHXB01000001/RHXB01000008	-	-	-	-	-
	Atlantibacter subterranea AS_379		Environment	Hospital	RHXA01000001/RHXA01000002	-	-	-	-	-
	Atlantibacter subterranea AS_383		Environment	Hospital	RHWZ01000001/RHWZ01000002	-	-	-	-	-
	Buttiauxella agrestis ATCC 33320		Environment	Freshwater	JMPI01000022/JMPI01000030/JMPI01000031	-	-	-	-	-
	Buttiauxella brennerae ATCC 51605		Animal (mollusc)	Commensal	LXER01000007/LXER01000017/LXER01000018	-	-	-	-	-
	Buttiauxella ferragutiae ATCC 51602		Animal (mollusc)	Commensal	LXEQ01000044/LXEQ01000045/LXEQ01000056	LXEQ01000033 (variant)	-	-	-	-
	Buttiauxella gaviniae ATCC 51604		Animal (mollusc)	Commensal	LXEP01000004/LXEP01000032	-	-	-	-	-
	Buttiauxella izardii CCUG 35510		Animal (mollusc)	Commensal	QZWH01000006/QZWH01000017/QZWH01000031/QZWH01000037	-	-	-	-	-
	Buttiauxella noackiae ATCC 51607		Animal (mollusc)	Commensal	LXEO01000009/LXEO01000017	LXEO01000037/LXEO01000038	-	-	-	-
	Buttiauxella noackiae MCE	Buttiauxella agrestis	Environment	Freshwater	JPRU01000001/JPRU01000002	JPRU01000002	-	-	-	-
	Buttiauxella warmboldiae CCUG 35512		Animal (mollusc)	Commensal	RPOH01000013/RPOH01000087/RPOH01000099	RPOH01000019	-	RPOH01000021/RPOH01000045	-	-
	Cedecea davisae DSM 4568		Human	Commensal	KE161030	KE161030	-	-	-	-
	Cedecea lapagei NCTC 11466		Human	Clinical	LR134201	-	-	-	-	-
	Cedecea michiganensis RC10	Klebsiella michiganensis	Environment	Soil	CP011077	CP011077	-	-	-	-
	Cedecea neteri ATCC 33855		Human	Clinical	BCTL01000001/BCTL01000003/BCTL01000076	BCTL01000040/BCTL01000059	-	-	-	-
	Cedecea neteri FDAARGOS_392		Human	Clinical	CP023525	CP023525	-	-	-	-
	Cedecea sp. nov 1 M006	Cedecea neteri	Environment	Freshwater	CP009458	CP009458	-	-	-	-
	Cedecea sp. nov 2 ND14a	Cedecea neteri	Environment	Freshwater	CP009459	-	-	-	-	-
	Cedecea sp. nov 3 SSMD04	Cedecea neteri	Environment	Food (Fish)	CP009451	CP009451	-	-	-	-
	Citrobacter Clade A (Citrobacter braakii 641_SENT)		Human	Clinical	JUYY01000033/JUYY01000048/JUYY01000059	-	-	-	-	-
	Citrobacter Clade A (Citrobacter braakii 980_SSON)		Human	Clinical	JULD01000002/JULD01000008/JULD01000017	JULD01000007	-	-	-	-
	Citrobacter Clade A (Citrobacter braakii 989_CKOS)		Human	Clinical	JUKU01000043/JUKU01000076/JUKU01000150/JUKU01000176	JUKU01000067	-	-	-	-
	Citrobacter Clade A (Citrobacter braakii 1175_SENT)		Human	Clinical	JWAG01000027/JWAG01000047/JWAG01000090	JWAG01000011	-	-	-	-
	Citrobacter Clade A (Citrobacter braakii A47)	Citrobacter freundii	Environment	Soil	KV744710	KV744703	-	-	-	-
	Citrobacter Clade A (Citrobacter braakii ATCC 51113)		Animal (reptile)	Commensal	NAEW01000001/NAEW01000002	NAEW01000012	-	-	-	-
	Citrobacter Clade A (Citrobacter braakii C1710)		Environment	River sediment	NEFN01000007/NEFN01000014/NEFN01000016	NEFN01000013/NEFN01000056	-	-	-	-
	Citrobacter Clade A (Citrobacter braakii CA-26)		Food	Vegetables	MTJW01000004/MTJW01000005/MTJW01000017	-	-	-	-	-
	Citrobacter Clade A (Citrobacter braakii D8)	Citrobacter freundii	Human	Hospital-associated	FWDQ01000015/FWDQ01000022	FWDQ01000008	-	-	-	-
	Citrobacter Clade A (Citrobacter braakii FDAARGOS_290)		Human	Clinical	CP022049	-	-	-	-	-
	Citrobacter Clade A (Citrobacter braakii GN02600)		Human	Clinical	LEDM01000007/LEDM01000012/LEDM01000126	LEDM01000001	-	-	-	-
	Citrobacter Clade A (Citrobacter braakii GTA-817-RBA-P2)	Citrobacter amalonaticus	Environment	Food (meat)	LAMY01000026/LAMY01000035/LAMY01000080	LAMY01000067	-	-	-	-
	Citrobacter Clade A (Citrobacter braakii GTA-CB01)		Environment	Food (Meat)	JRHK01000002	JRHK01000001	-	-	-	-
	Citrobacter Clade A (Citrobacter braakii GTA-CB04)		Environment	Food (Meat)	JRHL01000001	-	-	-	-	-
	Citrobacter Clade A (Citrobacter braakii HH1)		Environment	Biosolids	PQWA01000001	-	-	-	-	-
	Citrobacter Clade A (Citrobacter braakii HH5)		Environment	Biosolids	SJSJ01000002/SJSJ01000017	SJSJ01000016	-	-	-	-
	Citrobacter Clade A (Citrobacter braakii HH6)		Environment	Biosolids	SJSI01000007/SJSI01000033	SJSI01000027	-	-	-	-
	Citrobacter Clade A (Citrobacter braakii HH7)		Environment	Biosolids	SJSH01000001	-	-	-	-	-
	Citrobacter Clade A (Citrobacter braakii HH8)		Environment	Biosolids	SJSG01000010/SJSG01000015/SJSG01000043	SJSG01000039	-	-	-	-
	Citrobacter Clade A (Citrobacter braakii HH9)		Environment	Biosolids	SJSF01000002/SJSF01000020	SJSF01000019	-	-	-	-
	Citrobacter Clade A (Citrobacter braakii HH10)		Environment	Biosolids	SJSE01000006/SJSE01000038	SJSE01000030/SJSE01000031	-	-	-	-
	Citrobacter Clade A (Citrobacter braakii MH16-522D)	Citrobacter freundii	Human	Clinical	BFCM01000041/BFCM01000075/BFCM01000097	-	-	-	-	-
	Citrobacter Clade A (Citrobacter braakii S649)		Environment	Food (vegetable)	PQMC01000001	PQMC01000001	-	-	-	-
	Citrobacter Clade A (Citrobacter braakii S1278)		Environment	Food (vegetable)	PQLW01000001/PQLW01000002	PQLW01000001	-	-	-	-
	Citrobacter Clade A (Citrobacter braakii S1279)		Environment	Food (vegetable)	PQLV01000001	PQLV01000001	-	-	-	-
	Citrobacter Clade A (Citrobacter braakii S1280)		Environment	Food (vegetable)	PQLU01000001/PQLU01000002	PQLU01000001	-	-	-	-
	Citrobacter Clade A (Citrobacter braakii S1281)		Environment	Food (vegetable)	PQLT01000001	PQLT01000001	-	-	-	-
	Citrobacter Clade A (Citrobacter braakii S1282)		Environment	Food (vegetable)	PQLS01000001	PQLS01000001	-	-	-	-
	Citrobacter Clade A (Citrobacter braakii S1283)		Environment	Food (vegetable)	PQLR01000001	PQLR01000001	-	-	-	-
	Citrobacter Clade A (Citrobacter braakii SCC4)		Animal (avian)	Commensal	MTCP01000001/MTCP01000007/MTCP01000009/MTCP01000021	MTCP01000001	-	-	-	-
	Citrobacter Clade A (Citrobacter braakii WCHCF65)	Citrobacter freundii	Environment	Hospital-associated	LIDR01000005/LIDR01000014/LIDR01000024	LIDR01000030/LIDR01000039/LIDR01000074	-	-	-	-
	Citrobacter Clade A (Citrobacter europaeus 67A)		Human	Commensal	FLYB01000018/FLYB01000020	FLYB01000032	-	-	-	-
	Citrobacter Clade A (Citrobacter europaeus 97/99)		Human	Commensal	FLUX01000003/FLUX01000037/FLUX01000047	FLUX01000044	-	-	-	-
	Citrobacter Clade A (Citrobacter europaeus705SK3)	Citrobacter freundii	Environment	Wastewater	CP02215	CP02215	-	-	-	-
	Citrobacter Clade A (Citrobacter europaeus A121)		Human	Commensal	PQSZ01000001/PQSZ01000002	PQSZ01000007	-	-	-	-
	Citrobacter Clade A (Citrobacter europaeus BD)	Citrobacter freundii	Insect	Commensal	CP018810	CP018810	-	-	-	-
	Citrobacter Clade A (Citrobacter europaeus CF_13_ST_93)	Citrobacter freundii	Human	Clinical	MDCY01000029/MDCY01000031/MDCY01000037	MDCY01000049/MDCY01000054	-	-	-	-
	Citrobacter Clade A (Citrobacter europaeus CRCB-101)	Citrobacter freundii	Human	Clinical	CP024819	CP024819	-	-	-	-
	Citrobacter Clade A (Citrobacter europaeus FDAARGOS_61)	Citrobacter freundii	Human	Clinical	CP026045	CP026045	-	-	-	-
	Citrobacter Clade A (Citrobacter europaeus FDAARGOS_253)	Citrobacter braakii	Human	Clinical	CP020448	CP020448	-	-	-	-
	Citrobacter Clade A (Citrobacter europaeus HH11)	Citrobacter freundii	Environment	Biosolids	SJSD01000016/SJSD010000017/SJSD010000032	SJSD01000042/SJSD01000043/SJSD01000044	-	-	-	-
	Citrobacter Clade A (Citrobacter europaeus MGH 56)	Citrobacter freundii	Human	Clinical	KK736165	KK736165	-	-	-	-
	Citrobacter Clade A (Citrobacter freundii 1-RC-17-03941)		Human	Clinical	QRBL01000009/QRBL01000015/QRBL01000036	-	-	-	-	-
	Citrobacter Clade A (Citrobacter freundii 5-172-05_S1_C1)		Human	Clinical	JOQX01000001/JOQX01000002	-	-	-	-	-
	Citrobacter Clade A (Citrobacter freundii 18-1)		Environment	River sediment	CP022273	CP022273	-	-	-	-
	Citrobacter Clade A (Citrobacter freundii 164)		Human	Clinical	QCWX01000037/QCWX01000075/QCWX01000086	-	-	-	-	-
	Citrobacter Clade A (Citrobacter freundii 236-17-2)		Animal (canine)	Commensal	PQFB01000002/PQFB01000005	PQFB01000001	-	-	-	-
	Citrobacter Clade A (Citrobacter freundii 537_CKOS)		Human	Clinical	JVDD01000077/JVDD01000113	JVDD01000024	-	-	-	-
	Citrobacter Clade A (Citrobacter freundii 538_CKOS)		Human	Clinical	JVDC01000004/JVDC01000022/JVDC01000071	JVDC01000057	-	-	-	-
	Citrobacter Clade A (Citrobacter freundii 554_CKOS)		Human	Clinical	JVCJ01000060/JVCJ01000091/JVCJ01000100	JVCJ01000048/JVCJ01000067	-	-	-	-
	Citrobacter Clade A (Citrobacter freundii 804_CKOS)		Human	Clinical	JUSE01000019/JUSE01000033/JUSE01000099/JUSE01000114	JUSE01000040	-	-	-	-
	Citrobacter Clade A (Citrobacter freundii 873_CKOS)		Human	Clinical	JUPU01000031/JUPU01000121/JUPU01000190/JUPU01000247	JUPU01000036/JUPU01000242/JUPU01000271	-	-	-	-
	Citrobacter Clade A (Citrobacter freundii 874_CKOS)		Human	Clinical	JUPT01000030/JUPT01000090/JUPT01000100/JUPT01000160	JUPT01000052	-	-	-	-
	Citrobacter Clade A (Citrobacter freundii 2016WA-NCV)		Human	Clinical	SJDZ01000026/SJDZ01000027/SJDZ01000054	-	-	-	-	-
	Citrobacter Clade A (Citrobacter freundii 2016WA-REV)		Human	Clinical	SZQB01000002/SZQB01000013/SZQB01000018	-	-	-	-	-
	Citrobacter Clade A (Citrobacter freundii 2016WA-SCV)		Human	Clinical	SJDY01000008/SJDY01000026/SJDY01000101/SJDY01000117	-	-	-	-	-
	Citrobacter Clade A (Citrobacter freundii 1019002)		Human	Clinical	RDWJ01000019/RDWJ01000028/RDWJ01000061/RDWJ01000182	-	-	-	-	-
	Citrobacter Clade A (Citrobacter freundii A1)		Environment	Freshwater	AKTT01000003/AKTT01000028/AKTT01000044	-	-	-	-	-
	Citrobacter Clade A (Citrobacter freundii ACFMW)		N/A	N/A	SJEU01000004/SJEU01000010	-	-	-	-	-
	Citrobacter Clade A (Citrobacter freundii AMA 948)		Human	Clinical	LLJR01000012/LLJR01000028	-	-	-	-	-
	Citrobacter Clade A (Citrobacter freundii AR_0022)		Human	Clinical	CP024881	-	-	-	-	-
	Citrobacter Clade A (Citrobacter freundii AR_0116)		Human	Clinical	CP032184	CP032184	-	-	-	-
	Citrobacter Clade A (Citrobacter freundii ATCC 8090)		Environment	Freshwater	JMTA01000019/JMTA01000045/JMTA01000050/JMTA01000069	JMTA01000009	-	-	-	-
	Citrobacter Clade A (Citrobacter freundii B9-C2)		Human	Clinical	CP027849	-	-	-	-	-
	Citrobacter Clade A (Citrobacter freundii BIDMC107)		Human	Clinical	KQ089848/KQ089849	-	-	-	-	-
	Citrobacter Clade A (Citrobacter freundii CAV1321)		Human	Clinical	CP011612	-	-	-	-	-
	Citrobacter Clade A (Citrobacter freundii CAV1741)		Human	Clinical	CP011657	-	-	-	-	-
	Citrobacter Clade A (Citrobacter freundii CAV1857)		Environment	Clinical	CP037734	-	-	-	-	-
	Citrobacter Clade A (Citrobacter freundii CF003)		Human	Clinical	NXKE01000014/NXKE01000015	NXKE01000009	-	-	-	-
	Citrobacter Clade A (Citrobacter freundii CF004)		Human	Clinical	NXKF01000010/NXKF01000014	-	-	-	-	-
	Citrobacter Clade A (Citrobacter freundii CF6_ST18)		Human	Clinical	MCON01000115/MCON01000123/MCON01000179	MCON01000066	-	-	-	-
	Citrobacter Clade A (Citrobacter freundii CF7_ST91)		Human	Clinical	MCOO01000109/MCOO0100139/MCOO0100170	-	-	-	-	-
	Citrobacter Clade A (Citrobacter freundii CF8_ST22)		Human	Clinical	MCOP01000134/MCOP01000150	-	-	-	-	-
	Citrobacter Clade A (Citrobacter freundii CF_11_ST_64)		Human	Clinical	MDCW01000088/MDCW01000141/MDCW01000155	-	-	-	-	-
	Citrobacter Clade A (Citrobacter freundii CF_12_ST_92)		Human	Clinical	MDCX01000132/MDCX01000176/MDCX01000287	-	-	-	-	-
	Citrobacter Clade A (Citrobacter freundii CF_14_ST_18)		Human	Clinical	MDCZ01000089/MDCZ01000092/MDCZ01000099	MDCZ01000063	-	-	-	-
	Citrobacter Clade A (Citrobacter freundii CF_15_ST_94)		Human	Clinical	MDDA01000053/MDDA01000104/MDDA01000125	MDDA01000096	-	-	-	-
	Citrobacter Clade A (Citrobacter freundii CRE20)		Human	Clinical	PXLE01000015/PXLE01000021	PXLE01000019	-	-	-	-
	Citrobacter Clade A (Citrobacter freundii CWH001)		Human	Clinical	PEHH01000001/PEHH01000018/PEHH01000021	-	-	-	-	-
	Citrobacter Clade A (Citrobacter freundii D36-1)		Animal (porcine)	Commensal	NEFW01000001/NEFW01000003	NEFW01000004	-	-	-	-
	Citrobacter Clade A (Citrobacter freundii DPB_2)		Environment	River sediment	MTLJ01000005/MTLJ01000022	-	-	-	-	-
	Citrobacter Clade A (Citrobacter freundii E2614)		Human	Clinical	LS992175	-	-	-	-	-
	Citrobacter Clade A (Citrobacter freundii FDAARGOS_73)		Human	Clinical	CP033744	-	-	-	-	-
	Citrobacter Clade A (Citrobacter freundii FDAARGOS_549)		Human	Clinical	CP026056	-	-	-	-	-
	Citrobacter Clade A (Citrobacter freundii GED7749C)		Human	Clinical	KQ956021/KQ956025	KQ956031	-	-	-	-
	Citrobacter Clade A (Citrobacter freundii GTC 09479)		Human	Clinical	AOMS01000003/AOMS01000026	AOMS01000002	-	-	-	-
	Citrobacter Clade A (Citrobacter freundii GTC 09629)		Human	Clinical	AOUE01000031/AOUE01000070/AOUE01000072	-	-	-	-	-
	Citrobacter Clade A (Citrobacter freundii HM38)		Human	Clinical	CP024672	CP024672	-	-	-	-
	Citrobacter Clade A (Citrobacter freundii MGH141)		Human	N/A	NGRB01000002/NGRB01000003	NGRB01000002	-	-	-	-
	Citrobacter Clade A (Citrobacter freundii MGH142)		Human	Clinical	NGRC01000001	NGRC01000001	-	-	-	-
	Citrobacter Clade A (Citrobacter freundii MGH145)		Human	N/A	NGRD01000001/NGRD01000002	-	-	-	-	-
	Citrobacter Clade A (Citrobacter freundii MH17-012N)		Human	Clinical	BFCL01000017/BFCL01000031/BFCL01000039	-	-	-	-	-
	Citrobacter Clade A (Citrobacter freundii MRSN 11938)		Human	Clinical	JYFY02000001/JYFY02000002	-	-	-	-	-
	Citrobacter Clade A (Citrobacter freundii R17)		Environment	Wastewater	CP035276	CP035276	-	-	-	-
	Citrobacter Clade A (Citrobacter freundii R47)		Animal (Rabbit)	Commensal	CP040698	CP040698	-	-	-	-
	Citrobacter Clade A (Citrobacter freundii RLS1)		Human	Clinical	JATT01000043/JATT01000050	JATT01000056	-	-	-	-
	Citrobacter Clade A (Citrobacter freundii RU2)		Human	Clinical	JRST01000002/JRST01000010	JRST01000001	-	-	-	-
	Citrobacter Clade A (Citrobacter freundii SA79)		Human	Clinical	LAZI01000002/LAZI01000004	LAZI01000001	-	-	-	-
	Citrobacter Clade A (Citrobacter freundii SL151)		Human	Clinical	CP016952	CP016952	-	-	-	-
	Citrobacter Clade A (Citrobacter freundii ST1)		Animal (Dinoflagellate)	Commensal	KQ464178	KQ464178	-	-	-	-
	Citrobacter Clade A (Citrobacter freundii ST2)		Animal (Dinoflagellate)	Commensal	KQ475287	KQ475287	-	-	-	-
	Citrobacter Clade A (Citrobacter freundii ST62:944112508)		Human	Clinical	LJEB01000056/LJEB01000104/LJEB01000118/LJEB01000149	-	-	-	-	-
	Citrobacter Clade A (Citrobacter freundii TUM1507)		Human	Clinical	BGLH01000005/BGLH01000011	BGLH01000036	-	-	-	-
	Citrobacter Clade A (Citrobacter freundii U2785)		Human	Clinical	LS992183	LS992183	-	-	-	-
	Citrobacter Clade A (Citrobacter freundii UCI 31)		Human	Clinical	KI929269	-	-	-	-	-
	Citrobacter Clade A (Citrobacter freundii UMH13)		Human	Clinical	CP024683	-	-	-	-	-
	Citrobacter Clade A (Citrobacter freundii UMH14)		Human	Clinical	CP024680	-	-	-	-	-
	Citrobacter Clade A (Citrobacter freundii UMH16)		Human	Clinical	CP024677	CP024677	-	-	-	-
	Citrobacter Clade A (Citrobacter freundii WUSM_CF_61)		Human	Clinical	QIWN01000001/QIWN01000002	-	-	-	-	-
	Citrobacter Clade A (Citrobacter freundii YDC692-2)		Human	Clinical	PGIJ01000001	-	-	-	-	-
	Citrobacter Clade A (Citrobacter gillenii FDAARGOS_364)	Citrobacter werkmanii	Human	Clinical	CP023504	-	-	-	-	-
	Citrobacter Clade A (Citrobacter gillenii MBT-C3)		Environment	Food (vegetable)	QVEK01000001	QVEK01000002	-	-	-	-
	Citrobacter Clade A (Citrobacter gillenii NCTC12125)	Kluyvera intermedia	Environment	Freshwater	LR134138	LR134138	-	-	-	-
	Citrobacter Clade A (Citrobacter gillenii Upstream_1)	Citrobacter freundii	Environment	River sediment	CP038856	CP038856	-	-	-	-
	Citrobacter Clade A (Citrobacter murliniae P080C CL)		Human	Commensal	QFVP01000008/QFVP01000011	-	-	-	-	-
	Citrobacter Clade A (Citrobacter pasteurii CIP 55.13)		Human	Clinical	CDHL01000017/CDHL01000038	-	-	-	-	-
	Citrobacter Clade A (Citrobacter pasteurii CRE89)	Citrobacter freundii	Human	Clinical	PXJO01000001/PXJO01000004	-	-	-	-	-
	Citrobacter Clade A (Citrobacter pasteurii MGH152)	Citrobacter freundii	Human	Clinical	NGRF01000001	-	-	-	-	-
	Citrobacter Clade A (Citrobacter pasteurii NCTC13708)	Citrobacter youngae	Human	Commensal	UFWE01000006	UFWE01000006	-	-	-	-
	Citrobacter Clade A (Citrobacter pasteurii NCTC13709)	Citrobacter youngae	Food	meat	LR134485	LR134485	-	-	-	-
	Citrobacter Clade A (Citrobacter pasteurii UMH17)		Human	Clinical	CP024676	-	-	-	-	-
	Citrobacter Clade A (Citrobacter pasteurii YDC691)	Citrobacter freundii	Human	Clinical	PGII01000012/PGII01000015/PGII01000055	-	-	-	-	-
	Citrobacter Clade A (Citrobacter portucalensis 4_7_47CFAA)	Citrobacter freundii	Human	Commensal	JH414886	-	-	-	-	-
	Citrobacter Clade A (Citrobacter portucalensis 30_2)		Human	Commensal	KI391992	-	-	-	-	-
	Citrobacter Clade A (Citrobacter portucalensis 953086287)	Citrobacter freundii	Human	Clinical	LJET02000013/LJET02000023/LJET02000179/LJET02000257	-	-	-	-	-
	Citrobacter Clade A (Citrobacter portucalensis A60)		Environment	Freshwater	MVFY01000007/MVFY01000009/MVFY01000027	-	-	-	-	-
	Citrobacter Clade A (Citrobacter portucalensis AM17-37)		Human	Commensal	QRJT01000001/QRJT01000002	-	-	-	-	-
	Citrobacter Clade A (Citrobacter portucalensis CF_324)	Citrobacter freundii	Environment	Hospital-associated	RHWW01000002/RHWW01000026/RHWW01000050	-	-	-	-	-
	Citrobacter Clade A (Citrobacter portucalensis CF1_ST89)	Citrobacter freundii	Human	Clinical	MCJD01000087/MCJD01000138/MCJD01000155	-	-	-	-	-
	Citrobacter Clade A (Citrobacter portucalensis CF4_ST90)	Citrobacter freundii	Human	Clinical	MCOM01000035/MCOM01000036/MCOM01000047/MCOM01000054	-	-	-	-	-
	Citrobacter Clade A (Citrobacter portucalensis CQ-CP1)		Animal (Salamander)	Commensal	RZIH01000001/RZIH01000003	-	-	-	-	-
	Citrobacter Clade A (Citrobacter portucalensis Effluent_1)		Environment	Wastewater	CP039327	-	-	-	-	-
	Citrobacter Clade A (Citrobacter portucalensis L6)	Citrobacter youngae	Human	Commensal	CP021963	-	-	-	-	-
	Citrobacter Clade A (Citrobacter portucalensis MBTC-1222)		Food	Vegetables	PJEP01000001/PJEP01000003	-	-	-	-	-
	Citrobacter Clade A (Citrobacter portucalensis NR-12)		Animal (Chicken)	Commensal	MZZE01000003/MZZE01000011/MZZE01000015	-	-	-	-	-
	Citrobacter Clade A (Citrobacter portucalensis P10159)	Citrobacter freundii	Human	Clinical	CP012554	-	-	-	-	-
	Citrobacter Clade A (Citrobacter portucalensis ST63:944526466)	Citrobacter freundii	Human	Clinical	LJES02000015//LJES02000026/LJES02000057	-	-	-	-	-
	Citrobacter Clade A (Citrobacter portucalensis UCI 32)	Citrobacter freundii	Human	Clinical	KI929265	-	-	-	-	-
	Citrobacter Clade A (Citrobacter sp. nov 1 S1284)	Citrobacter freundii	Food	Vegetables	PQLY01000010/PQLY01000011	PQLY01000009	-	-	-	-
	Citrobacter Clade A (Citrobacter sp. nov 2 MGH146)	Citrobacter freundii	Human	N/A	NGRE01000001	NGRE01000001	-	-	-	-
	Citrobacter Clade A (Citrobacter sp. nov 3 CF10_ST11)	Citrobacter freundii	Human	Clinical	MCOQ01000109/MCOQ01000132/MCOQ01000159	MCOQ01000088	-	-	-	-
	Citrobacter Clade A (Citrobacter sp. nov 3 UMH19)	Citrobacter freundii	Human	Clinical	CP024673	CP024673	-	-	-	-
	Citrobacter Clade A (Citrobacter sp. nov 4 B38)	Citrobacter freundii	Human	Clinical	CP016762	CP016762	-	-	-	-
	Citrobacter Clade A (Citrobacter sp. nov 4 C191)	Citrobacter freundii	Environment	River sediment	NEFA01000018/NEFA01000039	NEFA01000042/NEFA01000062/NEFA01000085	-	-	-	-
	Citrobacter Clade A (Citrobacter sp. nov 5 AMA 754)	Citrobacter freundii	Human	Clinical	LLJO01000002	LLJO01000004	-	-	-	-
	Citrobacter Clade A (Citrobacter sp. nov 5 MRSN 12115)	Citrobacter freundii	Human	Clinical	JYFZ02000001	JYFZ02000001	-	-	-	-
	Citrobacter Clade A (Citrobacter sp. nov 5 NCTC9750)	Citrobacter freundii	Human	Clinical	LR134118	LR134118	-	-	-	-
	Citrobacter Clade A (Citrobacter werkmanii BF-6)		Environment	Wastewater	CP019986	CP019986	-	-	-	-
	Citrobacter Clade A (Citrobacter werkmanii FDAARGOS_550)	Citrobacter freundii	Human	Clinical	CP033742	CP033742	-	-	-	-
	Citrobacter Clade A (Citrobacter werkmanii NBRC 105721)		Human	Clinical	BBMW01000003/BBMW01000007	BBMW01000010	-	-	-	-
	Citrobacter Clade A (Citrobacter werkmanii UMH15)	Citrobacter freundii	Human	Clinical	CP024679	CP024679	-	-	-	-
	Citrobacter Clade A (Citrobacter youngae AK-8)	Citrobacter werkmanii	Human	Clinical	NDXY01000007/NDXY01000013	NDXY01000008	-	-	-	-
	Citrobacter Clade A (Citrobacter youngae ATCC 29220)		Human	Commensal	GG730299	GG730299	-	-	-	-
	Citrobacter Clade A (Citrobacter youngae CFNIH1)	Citrobacter freundii	Human	Commensal	CP007557	CP007557	-	-	-	-
	Citrobacter Clade A (Citrobacter youngae CRK0001)	Citrobacter werkmanii	Human	Clinical	NEYS02000004/NEYS02000008	NEYS02000016	-	-	-	-
	Citrobacter Clade A (Citrobacter youngae ICR003007)	Citrobacter werkmanii	Human	Clinical	SEJH01000028/SEJH01000029/SEJH01000056	SEJH01000019	-	-	-	-
	Citrobacter Clade A (Citrobacter youngae UMH18)	Citrobacter werkmanii	Human	Clinical	CP024675	CP024675	-	-	-	-
	Citrobacter Clade B (Citrobacter amalonaticus 3e8A)		Human	Clinical	CDQV01000055/CDQV01000105/CDQV01000108/CDQV01000132	-	-	-	-	-
	Citrobacter Clade B (Citrobacter amalonaticus 3e8B)		Human	Clinical	CDQX01000026/CDQX01000037/CDQX01000078/CDQX01000117	-	-	-	-	-
	Citrobacter Clade B (Citrobacter amalonaticus 133355-SW-C4-Cam)		Human	Clinical	CP041362	-	-	-	-	-
	Citrobacter Clade B (Citrobacter amalonaticus ca_0067)		Human	Clinical	RCYA01000001/RCYA01000004	-	-	-	-	-
	Citrobacter Clade B (Citrobacter amalonaticus FDAARGOS_122)		Human	Clinical	CP014015	-	-	-	-	-
	Citrobacter Clade B (Citrobacter amalonaticus FDAARGOS_165)		Human	Clinical	CP014070	-	-	-	-	-
	Citrobacter Clade B (Citrobacter amalonaticus FDAARGOS_166)		Human	Clinical	LORU02000001	-	-	-	-	-
	Citrobacter Clade B (Citrobacter amalonaticus FDAARGOS_490)		Human	Clinical	RKJA01000003	-	-	-	-	-
	Citrobacter Clade B (Citrobacter amalonaticus L8A)		Human	Clinical	JMQQ01000013/JMQQ01000028/JMQQ01000036	-	-	-	-	-
	Citrobacter Clade B (Citrobacter amalonaticus MGH151)		Human	Clinical	NGRA01000001	-	-	-	-	-
	Citrobacter Clade B (Citrobacter amalonaticus NCTC10805)		Human	Clinical	UFVN01000003	-	-	-	-	-
	Citrobacter Clade B (Citrobacter amalonaticus Y19)		Environment	Freshwater	CP011132	-	-	-	-	-
	Citrobacter Clade B (Citrobacter amalonaticus YG6)		Environment	Food (fish)	LIGA01000002/LIGA01000015	-	-	-	-	-
	Citrobacter Clade B (Citrobacter amalonaticus YG8)		Environment	Food (fish)	LIGB01000001/LIGB01000010	-	-	-	-	-
	Citrobacter Clade B (Citrobacter farmeri AUSMDU00008141)		Human	Clinical	CP022695	-	-	-	-	-
	Citrobacter Clade B (Citrobacter farmeri CF_355)		Environment	Hospital-associated	RHWV01000001	RHWV01000003	-	-	-	-
	Citrobacter Clade B (Citrobacter farmeri GTC 1319)		Human	Clinical	BBMX01000004	-	-	-	-	-
	Citrobacter Clade B (Citrobacter rodentium DBS100)		Animal (rodent)	Pathogen	CP038008	CP038008	-	-	-	-
	Citrobacter Clade B (Citrobacter rodentium ICC168)		Animal (rodent)	Pathogen	NC_013716	NC_013716	-	-	-	-
	Citrobacter Clade B (Citrobacter rodentium NBRC 105723)		Animal (rodent)	Pathogen	BBNA01000008/BBNA01000027/BBNA01000056/BBNA01000065	BBNA01000038/BBNA01000044	-	-	-	-
	Citrobacter Clade B (Citrobacter sedlakii NBRC 105722)		Human	Clinical	BBNB01000001	BBNB01000009/BBNB01000011	-	-	-	-
	Citrobacter Clade C (Citrobacter sp. nov 6 S646)	Citrobacter amalonaticus	Environment	Food (vegetable)	PQMB01000001/PQMB01000002	PQMB01000002	-	PQMB01000009	-	-
	Citrobacter Clade C (Citrobacter sp. nov 6 S647)	Citrobacter amalonaticus	Environment	Food (vegetable)	PQMA01000001	PQMA01000009	-	PQMA01000010/PQMA01000014	-	-
	Citrobacter Clade C (Citrobacter sp. nov 6 S648)	Citrobacter amalonaticus	Environment	Food (vegetable)	PQLZ01000001/PQLZ01000002	PQLZ01000002	-	PQLZ01000011/PQLZ01000016	-	-
	Citrobacter Clade C (Citrobacter sp. nov 6 S1285)	Citrobacter amalonaticus	Environment	Food (vegetable)	PQLX01000001/PQLX01000003	PQLX01000012	-	PQLX01000013/PQLX01000021	-	-
	Citrobacter Clade D (Citrobacter koseri 661_CKOS)		Human	Clinical	JUYC01000114/255/343/430	JUYC01000167/JUYC0100207/JUYC0100419/JUYC0100450	-	-	-	-
	Citrobacter Clade D (Citrobacter koseri AR_0024)		Human	Clinical	CP026709	CP026709	-	-	-	-
	Citrobacter Clade D (Citrobacter koseri AR_0025)		Human	Clinical	CP026697	CP026697	-	-	-	-
	Citrobacter Clade D (Citrobacter koseri ATCC BAA-895)		Human	Clinical	NC_009792	NC_009792	-	-	-	-
	Citrobacter Clade D (Citrobacter koseri B1B)		Human	Clinical	MBTW01000016/MBTW01000017	MBTW01000020	-	-	-	-
	Citrobacter Clade D (Citrobacter koseri BL23)		Animal (rodent)	Commensal	SPPW01000001	SPPW01000005	-	-	-	-
	Citrobacter Clade D (Citrobacter koseri CK778)		Human	Clinical	QKNA01000001	QKNA01000001	-	-	-	-
	Citrobacter Clade D (Citrobacter koseri DNF00568)		Human	Clinical	KQ959543/KQ959547	KQ959524	-	-	-	-
	Citrobacter Clade D (Citrobacter koseri FDAARGOS_86)		Human	Clinical	JTAV01000001	JTAV01000001	-	-	-	-
	Citrobacter Clade D (Citrobacter koseri FDAARGOS_164)		Human	Clinical	LORR02000004	LORR02000011	-	-	-	-
	Citrobacter Clade D (Citrobacter koseri FDAARGOS_287)		Human	Clinical	CP022073	CP022073	-	-	-	-
	Citrobacter Clade D (Citrobacter koseri FDAARGOS_393)		Human	Clinical	CP023527	CP023527	-	-	-	-
	Citrobacter Clade D (Citrobacter koseri FDAARGOS_526)		Human	Clinical	RKIT01000002	RKIT01000002	-	-	-	-
	Citrobacter Clade D (Citrobacter koseri FDAARGOS_530)		Human	Clinical	CP033780	CP033780	-	-	-	-
	Citrobacter Clade D (Citrobacter koseri GED7778C)		Human	Clinical	KQ956071/KQ956078	KQ956060	-	-	-	-
	Citrobacter Clade D (Citrobacter koseri HAMBI_1287)		Human	Clinical	QLLB01000002/QLLB01000008/QLLB01000015	QLLB01000001	-	-	-	-
	Citrobacter Clade D (Citrobacter koseri ICR003204)		Human	Clinical	SEJQ01000007/SEJQ01000014/SEJQ01000043	SEJQ01000024/SEJQ01000057	-	-	-	-
	Citrobacter Clade D (Citrobacter koseri ICR003207)		Human	Clinical	SEJT01000005/SEJT01000032/SEJT01000038/SEJT01000045	SEJT01000015/SEJT01000084	-	-	-	-
	Citrobacter Clade D (Citrobacter koseri L168)		Human	Clinical	QHHL01000050	QHHL01000050	-	-	-	-
	Citrobacter Clade D (Citrobacter koseri NCTC10768)		Human	Clinical	UFWP01000006	UFWP01000006	-	-	-	-
	Citrobacter Clade D (Citrobacter koseri NCTC10769)		Human	Clinical	UFVV01000001	UFVV01000001	-	-	-	-
	Citrobacter Clade D (Citrobacter koseri NCTC10770)		Human	Clinical	UFWC01000001	UFWC01000001	-	-	-	-
	Citrobacter Clade D (Citrobacter koseri NCTC10771)		Human	Clinical	UAVT01000001	UAVT01000011	-	-	-	-
	Citrobacter Clade D (Citrobacter koseri NCTC10811)		Human	Clinical	UAWE01000009/UAWE01000011	UAWE01000013	-	-	-	-
	Citrobacter Clade D (Citrobacter koseri NCTC10849)		Human	Clinical	CAADIR010000002	CAADIR010000002	-	-	-	-
	Citrobacter Clade D (Citrobacter koseri NCTC11074)		Human	Clinical	UFVY01000001/UFVY01000003	UFVY01000003	-	-	-	-
	Citrobacter Clade D (Citrobacter koseri NCTC11076)		Human	Clinical	UFVZ01000001	UFVZ01000002	-	-	-	-
	Citrobacter Clade D (Citrobacter koseri NCTC11077)		Human	Clinical	UFVW01000001	UFVW01000001	-	-	-	-
	Citrobacter Clade D (Citrobacter koseri PSS_7778B)		Human	Clinical	KQ956139/KQ956148	KQ956146	-	-	-	-
	Citrobacter Clade D (Citrobacter koseri YDC582)		Human	Clinical	PGIF01000002/PGIF01000004/PGIF01000007	PGIF01000001	-	-	-	-
	Cronobacter condimenti 1330		Human	Clinical	CAKW01000006/CAKW01000010/CAKW01000047/CAKW01000059	-	-	-	-	-
	Cronobacter condimenti LMG 26250		Environment	Food (meat)	CP012264	-	-	-	-	-
	Cronobacter condimenti s37		Environment	Food (vegetable)	RQEO01000018/RQEO01000037	-	-	-	-	-
	Cronobacter dublinensis 582		Human	Clinical	CALA01000393	-	-	-	-	-
	Cronobacter dublinensis 1210		Human	Clinical	CAKZ01000019/CAKZ01000083/CAKZ01000192	-	-	-	-	-
	Cronobacter dublinensis cro280A		Environment	Food	NROK01000027/NROK01000079/NROK01000100/NROK01000105	-	-	-	-	-
	Cronobacter dublinensis cro580A1		Environment	Food	NROG01000013/NROG01000029	-	-	-	-	-
	Cronobacter dublinensis cro680B1-1		Environment	Food	NRNP01000001/NRNP01000002	-	-	-	-	-
	Cronobacter dublinensis cro910B3		Environment	Food	NROQ01000030/NROQ01000033/NROQ01000071	-	-	-	-	-
	Cronobacter dublinensis cro914C1		Environment	Food	NROF01000001/NROF01000002/NROF01000042	-	-	-	-	-
	Cronobacter dublinensis cro946B2		Environment	Food	NRNS01000004/NRNS01000015/NRNS01000022	-	-	-	-	-
	Cronobacter dublinensis cro964A1		Environment	Food	NROE01000001/NROE01000002	-	-	-	-	-
	Cronobacter dublinensis cro964C2		Environment	Food	NROD01000006/NROD01000017	-	-	-	-	-
	Cronobacter dublinensis cro965C1		Environment	Food	NRNO01000007/NRNO01000017/NRNO01000069	-	-	-	-	-
	Cronobacter dublinensis cro965W		Environment	Food	NROO01000006/NROO01000007/NROO01000051/NROO01000068	-	-	-	-	-
	Cronobacter dublinensis cro981C1		Environment	Food	NROC01000006/NROC01000019	-	-	-	-	-
	Cronobacter dublinensis cro981C2		Environment	Food	NROB01000001/NROB01000004	-	-	-	-	-
	Cronobacter dublinensis cro981C3		Environment	Food	NROA01000041/NROA01000055/NROA01000067	-	-	-	-	-
	Cronobacter dublinensis cro981W		Environment	Food	NRNZ01000001/NRNZ01000002/NRNZ01000004	-	-	-	-	-
	Cronobacter dublinensis cro1014W		Environment	Food	NRON01000006/NRON01000007/NRON01000057	-	-	-	-	-
	Cronobacter dublinensis cro1046A1		Environment	Food	NRNY01000007/NRNY01000017/NRNY01000073/NRNY01000097	-	-	-	-	-
	Cronobacter dublinensis cro1046A2-1		Environment	Food	NRNX01000007/NRNX01000020/NRNX01000053	-	-	-	-	-
	Cronobacter dublinensis cro1046W		Environment	Food	NRNW01000006/NRNW01000007	-	-	-	-	-
	Cronobacter dublinensis cro1181W		Environment	Food	NROM01000001/NROM01000002/NROM01000005	-	-	-	-	-
	Cronobacter dublinensis cro1364W		Environment	Food	NROL01000001/NROL01000002	-	-	-	-	-
	Cronobacter dublinensis cro2845B2		Environment	Food	NROP01000002/NROP01000016	-	-	-	-	-
	Cronobacter dublinensis cro2864A2		Environment	Food	NROJ01000001/NROJ01000002	-	-	-	-	-
	Cronobacter dublinensis cro2915W		Environment	Food	NRNV01000001/NRNV01000004	-	-	-	-	-
	Cronobacter dublinensis cro3213W		Environment	Food	NRNR01000010/NRNR01000027/NRNR01000045/NRNR01000091	-	-	-	-	-
	Cronobacter dublinensis cro3214W		Environment	Food	NRNQ01000001/NRNQ01000004	-	-	-	-	-
	Cronobacter dublinensis cro3314A1		Environment	Food	NROI01000012/NROI01000068	-	-	-	-	-
	Cronobacter dublinensis cro3314A3-1		Environment	Food	NROH01000006/NROH01000049	-	-	-	-	-
	Cronobacter dublinensis cro3540W		Environment	Food	NRNN01000001/NRNN01000003	-	-	-	-	-
	Cronobacter dublinensis cro4191A2		Environment	Food	NRNU01000001	-	-	-	-	-
	Cronobacter dublinensis cro4191B1-1		Environment	Food	NRNT01000010/NRNT01000049	-	-	-	-	-
	Cronobacter dublinensis LMG 23823		Environment	Food (milk powder)	CP012266	-	-	-	-	-
	Cronobacter dublinensis LMG 23824		Environment	Freshwater	AJKY01000087/AJKY01000097	-	-	-	-	-
	Cronobacter dublinensis LMG 23825		Environment	Food (milk powder)	AJKX01000076/AJKX01000077/AJKX01000083	-	-	-	-	-
	Cronobacter malonaticus 199G		Environment	Food	NRNJ01000001/NRNJ01000004	-	-	-	-	-
	Cronobacter malonaticus 507		Human	Clinical	CALD01000014	-	-	-	-	-
	Cronobacter malonaticus 681		Human	Clinical	CALC01000087	-	-	-	-	-
	Cronobacter malonaticus 685		Human	Clinical	JPZD01000029/JPZD01000116/JPZD01000200/JPZD01000211	-	-	-	-	-
	Cronobacter malonaticus 687		Human	Clinical	JPZE01000001/JPZE01000005	-	-	-	-	-
	Cronobacter malonaticus 1545		Human	Clinical	JPZF01000042/JPZF01000066/JPZF01000119/JPZF01000268	-	-	-	-	-
	Cronobacter malonaticus 1558		Human	Clinical	JPZG01000017/JPZG01000061/JPZG01000092/JPZG01000294	-	-	-	-	-
	Cronobacter malonaticus CMCC45402		Human	Clinical	NC_023032	-	-	-	-	-
	Cronobacter malonaticus cro138		Environment	Food	NRMN01000020/NRMN01000028/NRMN01000029	-	-	-	-	-
	Cronobacter malonaticus cro235		Environment	Food	NRMU01000001/NRMU01000002/NRMU01000004	-	-	-	-	-
	Cronobacter malonaticus cro530C3		Environment	Food	NRNE01000002/NRNE01000003	-	-	-	-	-
	Cronobacter malonaticus cro630W2		Environment	Food	NRND01000003/NRND01000006/NRND01000031	-	-	-	-	-
	Cronobacter malonaticus cro645B1		Environment	Food	NRMT01000003/NRMT01000005	-	-	-	-	-
	Cronobacter malonaticus cro645W		Environment	Food	NRMS01000001/NRMS01000005/NRMS01000015	-	-	-	-	-
	Cronobacter malonaticus cro695B2		Environment	Food	NRNH01000004/NRNH01000005	-	-	-	-	-
	Cronobacter malonaticus cro714W		Environment	Food	NRNC01000001/NRNC01000015/NRNC01000016	-	-	-	-	-
	Cronobacter malonaticus cro745W		Environment	Food	NRMR01000001/NRMR01000006/NRMR01000020	-	-	-	-	-
	Cronobacter malonaticus cro795W2		Environment	Food	NRMQ01000001/NRMQ01000002	-	-	-	-	-
	Cronobacter malonaticus cro863C2		Environment	Food	NRNA01000002/NRNA01000003	-	-	-	-	-
	Cronobacter malonaticus cro864B2-3		Environment	Food	NRMZ01000001	-	-	-	-	-
	Cronobacter malonaticus cro881W1		Environment	Food	NRMV01000002/NRMV01000004/NRMV01000046	-	-	-	-	-
	Cronobacter malonaticus cro909B1		Environment	Food	NRNL01000016/NRNL01000021/NRNL01000023	-	-	-	-	-
	Cronobacter malonaticus cro913A2		Environment	Food	NRMP01000003/NRMP01000016/NRMP01000033	-	-	-	-	-
	Cronobacter malonaticus cro913W		Environment	Food	NRMO01000016/NRMO01000027/NRMO01000042/NRMO01000093	-	-	-	-	-
	Cronobacter malonaticus cro914W		Environment	Food	NRMY01000001/NRMY01000002	-	-	-	-	-
	Cronobacter malonaticus cro931C1		Environment	Food	NRMX01000003/NRMX01000009	-	-	-	-	-
	Cronobacter malonaticus cro965A1		Environment	Food	NRNI01000031/NRNI01000046	-	-	-	-	-
	Cronobacter malonaticus cro1031W		Environment	Food	NRNG01000004/NRNG01000010/NRNG01000055	-	-	-	-	-
	Cronobacter malonaticus cro1410A1		Environment	Food	NRNM01000013/NRNM01000014/NRNM01000021	-	-	-	-	-
	Cronobacter malonaticus cro2834C2		Environment	Food	NRNK01000001/NRNK01000007	-	-	-	-	-
	Cronobacter malonaticus cro2841W		Environment	Food	NRMW01000001	-	-	-	-	-
	Cronobacter malonaticus cro3263A1		Environment	Food	NRMM01000001/NRMM01000003/NRMM01000018	-	-	-	-	-
	Cronobacter malonaticus cro4164A3		Environment	Food	NRNF01000001/NRNF01000010	-	-	-	-	-
	Cronobacter malonaticus ENBT0334		Human	Clinical	JXTD01000004/JXTD01000006/JXTD01000026/JXTD01000066	-	-	-	-	-
	Cronobacter malonaticus HB03		Human	Clinical	KZ084310/KZ084311	-	-	-	-	-
	Cronobacter malonaticus LMG 23826		Human	Clinical	CP013940	-	-	-	-	-
	Cronobacter malonaticus MOD1-Md25g		Animal (murine)	Commensal	MSAC01000005/MSAC01000022/MSAC01000056	-	-	-	-	-
	Cronobacter malonaticus MOD1-Md27g		Animal (murine)	Commensal	MSAD01000023/MSAD01000028/MSAD01000054	-	-	-	-	-
	Cronobacter malonaticus MOD1-Md99g		Animal (murine)	Commensal	MSAF01000025/MSAF01000058/MSAF01000059	-	-	-	-	-
	Cronobacter malonaticus S1		Human	Clinical	PQJL01000002/PQJL01000017	-	-	-	-	-
	Cronobacter malonaticus S3		Human	Clinical	PSON01000002/PSON01000013/PSON01000023	-	-	-	-	-
	Cronobacter muytjensii ATCC 51329		Human	Clinical	CP012268	-	-	-	-	-
	Cronobacter muytjensii MOD1-Md1s		Animal (insect)	Commensal	MSAE01000004/MSAE01000055	-	-	-	-	-
	Cronobacter sakazakii 4		Human	Clinical	JMSR01000095/JMSR01000107/JMSR01000149	-	-	-	-	-
	Cronobacter sakazakii 5		Human	Clinical	JNBF01000017/JNBF01000059/JNBF01000154	-	-	-	-	-
	Cronobacter sakazakii 6		Human	Clinical	JNBG01000017/JNBG01000059/JNBG01000154	-	-	-	-	-
	Cronobacter sakazakii 20		Human	Clinical	JNBH01000017/JNBH01000059/JNBH01000154	-	-	-	-	-
	Cronobacter sakazakii 140		Plant	Commensal	JMSS01000047/JMSS01000187	-	-	-	-	-
	Cronobacter sakazakii 150		Environment	Food (Spices)	JNDB01000001	-	-	-	-	-
	Cronobacter sakazakii 520		Human	Clinical	JNBI01000001	-	-	-	-	-
	Cronobacter sakazakii 553		Human	Clinical	JNBJ01000001	-	-	-	-	-
	Cronobacter sakazakii 557		Human	Clinical	JNBK01000001	-	-	-	-	-
	Cronobacter sakazakii 558		Human	Clinical	JNBL01000026/JNBL01000056/JNBL01000058	-	-	-	-	-
	Cronobacter sakazakii 680		Human	Clinical	CALG01000021/CALG01000079/CALG01000164/CALG01000182	-	-	-	-	-
	Cronobacter sakazakii 690		Human	Clinical	JOLN01000011/JOLN01000042/JOLN01000094	-	-	-	-	-
	Cronobacter sakazakii 691		Human	Clinical	JOLQ01000004/JOLQ01000006/JOLQ01000032	-	-	-	-	-
	Cronobacter sakazakii 692		Human	Clinical	JOLV01000002/JOLV01000011	-	-	-	-	-
	Cronobacter sakazakii 693		Human	Clinical	JOLO01000002/JOLO01000007/JOLO01000017	-	-	-	-	-
	Cronobacter sakazakii 694		Human	Clinical	JOLM01000002/JOLM01000005	-	-	-	-	-
	Cronobacter sakazakii 695		Human	Clinical	JOLG01000015/JOLG01000037/JOLG01000075	-	-	-	-	-
	Cronobacter sakazakii 696		Human	Clinical	CALF01000071	-	-	-	-	-
	Cronobacter sakazakii 698		Human	Clinical	JOLR01000002/JOLR01000017/JOLR01000021	-	-	-	-	-
	Cronobacter sakazakii 699		Human	Clinical	JOLK01000003/JOLK01000015	-	-	-	-	-
	Cronobacter sakazakii 700		Human	Clinical	JOLL01000007/JOLL01000013/JOLL01000027	-	-	-	-	-
	Cronobacter sakazakii 701		Human	Clinical	CALE01000616	-	-	-	-	-
	Cronobacter sakazakii 702		Human	Clinical	JOLF01000009/JOLF01000054/JOLF01000082	-	-	-	-	-
	Cronobacter sakazakii 703		Human	Clinical	JOLY01000014/JOLY01000033	-	-	-	-	-
	Cronobacter sakazakii 705		Human	Clinical	JOLI01000004/JOLI01000013/JOLI01000015	-	-	-	-	-
	Cronobacter sakazakii 706		Human	Clinical	JOLH01000008/JOLH01000009/JOLH01000053	-	-	-	-	-
	Cronobacter sakazakii 707		Human	Clinical	JOLD01000003/JOLD01000020/JOLD01000024	-	-	-	-	-
	Cronobacter sakazakii 708		Human	Clinical	JOLZ01000001/JOLZ01000035/JOLZ01000073	-	-	-	-	-
	Cronobacter sakazakii 709		Human	Clinical	JOLJ01000009/JOLJ01000018/JOLJ01000019	-	-	-	-	-
	Cronobacter sakazakii 711		Human	Clinical	JOLC01000006/JOLC01000018/JOLC01000027	-	-	-	-	-
	Cronobacter sakazakii 712		Human	Clinical	JOLE01000002/JOLE01000006/JOLE01000028	-	-	-	-	-
	Cronobacter sakazakii 713		Human	Clinical	JOLX01000001/JOLX01000008/JOLX01000012	-	-	-	-	-
	Cronobacter sakazakii 714		Human	Clinical	JOLU01000008/JOLU01000012/JOLU01000019	-	-	-	-	-
	Cronobacter sakazakii 715		Environment	Food (Milk Powder)	JOLP01000015/JOLP01000019/JOLP01000027	-	-	-	-	-
	Cronobacter sakazakii 716		Environment	Food (Milk Powder)	JOLS01000016/JOLS01000051	-	-	-	-	-
	Cronobacter sakazakii 721		Human	Clinical	JNDA01000001	-	-	-	-	-
	Cronobacter sakazakii 730		Human	Clinical	JOLT01000024/JOLT01000037/JOLT01000043	-	-	-	-	-
	Cronobacter sakazakii 767		Human	Clinical	JNCX01000001	-	-	-	-	-
	Cronobacter sakazakii 978		Human	Clinical	JNCZ01000001	-	-	-	-	-
	Cronobacter sakazakii 1218		Human	Clinical	JNDC01000001	-	-	-	-	-
	Cronobacter sakazakii 1219		Human	Clinical	JNCY01000001	-	-	-	-	-
	Cronobacter sakazakii 1220		Human	Clinical	JNDH01000001	-	-	-	-	-
	Cronobacter sakazakii 1221		Human	Clinical	JNDI01000001	-	-	-	-	-
	Cronobacter sakazakii 1225		Human	Clinical	JNDF01000001	-	-	-	-	-
	Cronobacter sakazakii 1231		Human	Clinical	JNDG01000001	-	-	-	-	-
	Cronobacter sakazakii 1240		Human	Clinical	JNDD01000001	-	-	-	-	-
	Cronobacter sakazakii 1249		Human	Clinical	JNDE01000001	-	-	-	-	-
	Cronobacter sakazakii 2151		Human	Clinical	AJKT01000027/AJKT01000030	-	-	-	-	-
	Cronobacter sakazakii 8399		Human	Clinical	AWSP01000027/AWSP01000031	-	-	-	-	-
	Cronobacter sakazakii ATCC 29544		Human	Clinical	CP011047	-	-	-	-	-
	Cronobacter sakazakii ATCC BAA-894		Human	Clinical	NC_009778	-	-	-	-	-
	Cronobacter sakazakii cro14		Environment	Food	NRJR01000001/NRJR01000002	-	-	-	-	-
	Cronobacter sakazakii cro859W1		Environment	Food	NRMJ01000001/NRMJ01000002	-	-	-	-	-
	Cronobacter sakazakii cro909W		Environment	Food	MBRV01000098/MBRV01000173/MBRV01000229	-	-	-	-	-
	Cronobacter sakazakii cro2819A3		Environment	Food	MBSC01000004/MBSC01000010/MBSC01000015	-	-	-	-	-
	Cronobacter sakazakii cro2890W		Environment	Food	NRJP01000001	-	-	-	-	-
	Cronobacter sakazakii cro3414B2		Environment	Food	NRLA01000001/NRLA01000011	-	-	-	-	-
	Cronobacter sakazakii CS-1		Environment	Food (Dairy product)	QITG01000001/QITG01000003	-	-	-	-	-
	Cronobacter sakazakii CS-09		Human	Clinical	CP027109	-	-	-	-	-
	Cronobacter sakazakii CS-931		Human	Clinical	CP027107	-	-	-	-	-
	Cronobacter sakazakii E764		Human	Clinical	AJLA01000025/AJLA01000030	-	-	-	-	-
	Cronobacter sakazakii E899		N/A	N/A	AFMO01000007/AFMO01000029/AFMO01000241/AFMO01000319	-	-	-	-	-
	Cronobacter sakazakii ES15		Human	Clinical	NC_017933	-	-	-	-	-
	Cronobacter sakazakii ES35		Human	Clinical	AJLC01000132/AJLC01000153/AJLC01000156	-	-	-	-	-
	Cronobacter sakazakii ES713		Environment	Food (Milk Powder)	AJLB01000136/AJLB01000153/AJLB01000154	-	-	-	-	-
	Cronobacter sakazakii GK1027		Environment	Food (Milk Powder)	NHQN01000002/NHQN01000010	-	-	-	-	-
	Cronobacter sakazakii GK1029		Environment	Food (Milk Powder)	NHQO01000017/NHQO01000020/NHQO01000031/NHQO01000034	-	-	-	-	-
	Cronobacter sakazakii GK1030		Environment	Food (Milk Powder)	NHQP01000008/NHQP01000010	-	-	-	-	-
	Cronobacter sakazakii GK1034		Environment	Food (Milk Powder)	NHQQ01000001/NHQQ01000005	-	-	-	-	-
	Cronobacter sakazakii GK1035		Environment	Food (Milk Powder)	NHQR01000003/NHQR01000007/NHQR01000017	-	-	-	-	-
	Cronobacter sakazakii GZcsf-1		Human	Clinical	CP028974	-	-	-	-	-
	Cronobacter sakazakii H169-1-AC		Environment	Food (Milk Powder)	NHTV01000004/NHTV01000007/NHTV01000018	-	-	-	-	-
	Cronobacter sakazakii HB04		Human	Clinical	KZ084315	-	-	-	-	-
	Cronobacter sakazakii HPB5174		Human	Clinical	JNBN01000021/JNBN01000080	-	-	-	-	-
	Cronobacter sakazakii MOD1_1-15		Environment	Food (nuts)	NITJ01000001/NITJ01000002	-	-	-	-	-
	Cronobacter sakazakii MOD1_5-20G		Environment	Food (nuts)	NITL01000002/NITL01000007	-	-	-	-	-
	Cronobacter sakazakii MOD1_5-21G		Environment	Food (nuts)	NIXM01000001/NIXM01000011	-	-	-	-	-
	Cronobacter sakazakii MOD1_35SS5		Environment	Food (Milk Powder)	MRXU01000002/MRXU01000005	-	-	-	-	-
	Cronobacter sakazakii MOD1_1121-73		Human	Clinical	MCOD01000010/MCOD01000011/MCOD01000017/MCOD01000023	-	-	-	-	-
	Cronobacter sakazakii MOD1_2151		Human	Clinical	NCWM01000004	-	-	-	-	-
	Cronobacter sakazakii MOD1_A31815		Environment	Food (Milk Powder)	MRXN01000001/MRXN01000006	-	-	-	-	-
	Cronobacter sakazakii MOD1_Comp11		Environment	Food (Milk Powder)	NHQL01000011/NHQL01000020/NHQL01000021	-	-	-	-	-
	Cronobacter sakazakii MOD1_Comp15		Environment	Food (Milk Powder)	NCTU01000002/NCTU01000005	-	-	-	-	-
	Cronobacter sakazakii MOD1_Comp47		Environment	Food (Milk Powder)	NCTT01000005/NCTT01000027	-	-	-	-	-
	Cronobacter sakazakii MOD1_GK792.3		Environment	Food (Milk Powder)	NCTS01000002/NCTS01000010/NCTS01000021	-	-	-	-	-
	Cronobacter sakazakii MOD1_GK794		Environment	Food (Milk Powder)	NCTR01000003/NCTR01000010	-	-	-	-	-
	Cronobacter sakazakii MOD1_GK800		Environment	Food (Milk Powder)	NCTP01000003	-	-	-	-	-
	Cronobacter sakazakii MOD1-H2395		Environment	Food (Milk Powder)	MRXL01000004/MRXL01000007/MRXL01000008	-	-	-	-	-
	Cronobacter sakazakii MOD1_Jor151		Environment	Food (Milk Powder)	PVMW01000005/PVMW01000018	-	-	-	-	-
	Cronobacter sakazakii MOD1_KW1		Environment	Food (Barley)	NITI01000005	-	-	-	-	-
	Cronobacter sakazakii MOD1_KW3		Environment	Food (Dried hot pepper)	NITH01000015/NITH01000016	-	-	-	-	-
	Cronobacter sakazakii MOD1_KW4		Environment	Food (Dried seaweed)	NITG01000003/NITG01000004	-	-	-	-	-
	Cronobacter sakazakii MOD1_KW11		Environment	Food (Black bean)	NITE01000002/NITE01000004	-	-	-	-	-
	Cronobacter sakazakii MOD1_KW13		Environment	Food (Dried garlic)	NITD01000001	-	-	-	-	-
	Cronobacter sakazakii NBRC 102416		Environment	Food (Milk Powder)	BAWU01000014/BAWU01000026/BAWU01000046	-	-	-	-	-
	Cronobacter sakazakii NCIMB 8272		Environment	Food (Milk Powder)	AWFW01000052/AWFW01000059/AWFW01000073	-	-	-	-	-
	Cronobacter sakazakii NCTC 8155		Human	Clinical	CP012253	-	-	-	-	-
	Cronobacter sakazakii NM1240		Human	Clinical	JZDO01000002/JZDO01000027	-	-	-	-	-
	Cronobacter sakazakii S6		Environment	N/A	PQJP01000039/PQJP01000078/PQJP01000268/PQJP01000388	-	-	-	-	-
	Cronobacter sakazakii SP291		Environment	Food (Milk Powder)	CP004091	-	-	-	-	-
	Cronobacter turicensis 564		Human	Clinical	CALB01000097	-	-	-	-	-
	Cronobacter turicensis cro863W1		Environment	Food	NRJK01000001/NRJK01000002	-	-	-	-	-
	Cronobacter turicensis cro2991W		Environment	Food	NRJM01000014/NRJM01000015/NRJM01000068	-	-	-	-	-
	Cronobacter turicensis cro3064B1		Environment	Food	NRJL01000001/007/008	-	-	-	-	-
	Cronobacter turicensis MOD1-Sh41g		Animal (insect)	Commensal	MRZS01000001/003/006	-	-	-	-	-
	Cronobacter turicensis MOD1-Sh41s		Animal (insect)	Commensal	MSAG01000021/029	-	-	-	-	-
	Cronobacter turicensis z3032		Human	Clinical	NC_013282	-	-	-	-	-
	Cronobacter universalis NCTC 9529		Environment	Freshwater	CP012257	-	-	-	-	-
	Enterobacter asburiae ATCC 35953		Human	Clinical	CP011863	-	-	-	-	-
	Enterobacter asburiae JCM 6051		Human	Clinical	BBED01000001	-	-	-	-	-
	Enterobacter asburiae L1		Plant	Saprophyte	CP007546	-	-	-	-	-
	Enterobacter asburiae PDN3		Plant	Saprophyte	KN549084	-	-	-	-	-
	Enterobacter bugandensis153_ECLO		Human	Clinical	JVSD01000001/010/013	-	-	-	-	-
	Enterobacter bugandensis171_ECLO		Human	Clinical	JVRK01000005/JVRK01000011	-	-	-	-	-
	Enterobacter bugandensis182_ECLO		Human	Clinical	JVQZ01000007/JVQZ01000037	-	-	-	-	-
	Enterobacter bugandensis195_ECLO		Human	Clinical	JVQL01000047/JVQL01000060	-	-	-	-	-
	Enterobacter bugandensis198_ECLO		Human	Clinical	JVQI01000060/JVQI01000065	-	-	-	-	-
	Enterobacter bugandensis217_ECLO		Human	Clinical	JVPP01000054/JVPP01000126/JVPP01000243/JVPP01000264	-	-	-	-	-
	Enterobacter bugandensis220		Human	Clinical	CP039453	-	-	-	-	-
	Enterobacter bugandensis627_ECLO		Human	Clinical	JUZN01000016/JUZN01000111/JUZN01000116/JUZN01000137	-	-	-	-	-
	Enterobacter bugandensis629_ECLO		Human	Clinical	JUZL01000033/JUZL01000091/JUZL01000096	-	-	-	-	-
	Enterobacter bugandensis1367		Human	Clinical	CP039452	-	-	-	-	-
	Enterobacter bugandensis35669		N/A	N/A	JZZB01000011/JZZB01000066	-	-	-	-	-
	Enterobacter bugandensis e977	Enterobacter cloacae	Human	Clinical	FKIB01000001	-	-	-	-	-
	Enterobacter bugandensis e1342	Enterobacter cloacae	Human	Clinical	FJYI01000001/FJYI01000004/FJYI01000011	-	-	-	-	-
	Enterobacter bugandensis e1527	Enterobacter cloacae	Human	Clinical	FJZI01000001/FJZI01000004	-	-	-	-	-
	Enterobacter bugandensis EB-247		Human	Clinical	LT992502	-	-	-	-	-
	Enterobacter bugandensis ECC2572		Human	Clinical	NEEG01000002	-	-	-	-	-
	Enterobacter bugandensis GN02283		Human	Clinical	LEEJ01000009/LEEJ01000037	-	LEEJ01000009	-	-	-
	Enterobacter bugandensis GN02548		Human	Clinical	LEDQ01000031/LEDQ01000032	-	-	-	-	-
	Enterobacter bugandensis GN03842		Human	Clinical	LRCL01000030/LRCL01000056/LRCL01000106/LRCL01000108	-	-	-	-	-
	Enterobacter bugandensis GN04787		Human	Clinical	LVTS01000012/LVTS01000014	-	-	-	-	-
	Enterobacter bugandensis GN05729		Human	Clinical	LRCV01000001/LRCV01000035/LRCV01000037	-	-	-	-	-
	Enterobacter bugandensis IF2SW-B1		Environment	Manmade surface	POUQ01000001	-	-	-	-	-
	Enterobacter bugandensis IF2SW-B5		Environment	Manmade surface	RBVJ01000001/RBVJ01000010	-	-	-	-	-
	Enterobacter bugandensis IF2SW-P2		Environment	Manmade surface	POUR01000001	-	-	-	-	-
	Enterobacter bugandensis IF2SW-P3		Environment	Manmade surface	POUP01000001	-	-	-	-	-
	Enterobacter bugandensis IF3SW-P2		Environment	Manmade surface	POUO01000001	-	-	-	-	-
	Enterobacter bugandensis IIT-BT 08		Plant	Saprophyte	KI911561	-	-	-	-	-
	Enterobacter bugandensis MBRL1077	Enterobacter cloacae	Human	Clinical	CP014280	-	-	-	-	-
	Enterobacter bugandensis MNCRE4		Human	Clinical	JZDF01000003/JZDF01000024/JZDF01000039/JZDF01000057	-	JZDF01000001	-	-	-
	Enterobacter bugandensisUENF-21GII		Environment	Soil	RDOI01000001/RDOI01000002	-	-	-	-	-
	Enterobacter bugandensisUMB0660		Human	Clinical	PKJW01000001/PKJW01000002	-	-	-	-	-
	Enterobacter bugandensisUMB0819		Human	Clinical	PKHV01000001/PKHV01000002	-	-	-	-	-
	Enterobacter bugandensisWCHEB045359		Human	Clinical	RXPM01000002/RXPM01000008	-	-	-	-	-
	Enterobacter bugandensisWCHEB090029		Human	Clinical	RXRK01000004/RXRK01000010	-	-	-	-	-
	Enterobacter bugandensisWCHEB090031		Human	Clinical	RXRM01000007/RXRM01000016	-	-	-	-	-
	Enterobacter bugandensisWCHEB090210		Human	Clinical	RXSV01000003/RXSV01000009	-	-	-	-	-
	Enterobacter bugandensisWCHEB090283		Human	Clinical	RXSW01000002/RXSW01000006	-	-	-	-	-
	Enterobacter cancerogenus ATCC 33241		N/A	N/A	FYBA01000001/FYBA01000002	FYBA01000008	-	-	-	-
	Enterobacter cancerogenus ATCC 35316		Human	Commensal	GG704863	GG704864	-	-	-	-
	Enterobacter cancerogenus CFBP13530		Plant	Commensal	QGAL01000002	QGAL01000009	-	-	-	-
	Enterobacter cancerogenus CR-Eb1		Animal (insect)	Commensal	CP025225	CP025225	-	-	-	-
	Enterobacter cancerogenus FDAARGOS_232		Human	Clinical	POWA01000006	POWA01000006	-	-	-	-
	Enterobacter cancerogenus NS31		Plant	Commensal	LDQJ01000019/LDQJ01000027	LDQJ01000011/LDQJ01000029	-	-	-	-
	Enterobacter cancerogenus NS104		Plant	Commensal	LDQG01000003/LDQG01000015	LDQG01000026/LDQG01000032	-	-	-	-
	Enterobacter cancerogenus NS111		Plant	Commensal	LDQH01000011/LDQH0100012	LDQH01000028	-	-	-	-
	Enterobacter cancerogenus NS188		Plant	Commensal	LDQI01000011/LDQI01000014	LDQI01000015	-	-	-	-
	Enterobacter chengduensis 99B3	Enterobacter cloacae	Human	N/A	QMDH01000016/QMDH01000031/QMDH01000060	-	-	-	-	-
	Enterobacter chengduensis 405_ECLO	Enterobacter cloacae	Human	N/A	JVIL01000025/JVIL01000042/JVIL01000066	JVIL01000028.1	-	-	-	-
	Enterobacter chengduensis 414_ECLO	Enterobacter cloacae	Human	N/A	JVIB01000039/JVIB01000065	JVIB01000047.1	-	-	-	-
	Enterobacter chengduensis 44242		N/A	N/A	JZYA01000005/JZYA01000006/JZYA01000013	JZYA01000017/JZYA01000027	-	-	-	-
	Enterobacter chengduensis 44246		N/A	N/A	JZXZ01000004/JZXZ01000005/JZXZ01000008/JZXZ01000038	JZXZ01000011	-	-	-	-
	Enterobacter chengduensis BWH 43	Enterobacter cloacae	Human	N/A	KK736233	-	-	-	-	-
	Enterobacter chengduensis CIDEIMsCOL9		Human	Clinical	JZKT01000017/JZKT01000024	-	-	-	-	-
	Enterobacter chengduensis e2032	Enterobacter cloacae	Human	Clinical	FKBK01000001/FKBK01000003	FKBK01000008	-	-	-	-
	Enterobacter chengduensis EkBL-II-14(1)	Enterobacter kobei	Human	Clinical	NEWG01000043/NEWG01000138/NEWG01000157	-	-	-	-	-
	Enterobacter chengduensis FDAARGOS_286	Enterobacter hormaechei	Human	Clinical	NJEZ02000001	NJEZ02000001	-	-	-	-
	Enterobacter chengduensis GN02468		Human	Clinical	LEDT02000009/LEDT02000045/LEDT02000056/LEDT02000061	LEDT02000034	-	-	-	-
	Enterobacter chengduensis GN02587		Human	Clinical	LEDN01000018/LEDN01000019/LEDN01000070	LEDN01000002	-	-	-	-
	Enterobacter chengduensis GN04826		Human	Clinical	LVTT01000001/LVTT01000002/LVTT01000090/LVTT01000154	LVTT01000021/ LVTT01000171	-	-	-	-
	Enterobacter chengduensis WCHECh090071		Human	Clinical	RWHT01000009/RWHT01000014/RWHT01000032	-	-	-	-	-
	Enterobacter chengduensis WCHECl-C4		Human	Clinical	CP043318	-	-	-	-	-
	Enterobacter chuandensis 090028		Human	Clinical	QZCS01000001/QZCS01000005	-	-	-	-	-
	Enterobacter chuandensis CRE81	Enterobacter cloacae	Human	Clinical	PXJT01000001	-	-	-	-	-
	Enterobacter cloacae 6kgm		Environment	Soil	JXAE01000001/JXAE01000002	-	-	-	-	-
	Enterobacter cloacae 170		Human	Clinical	NXHK01000001/NXHK01000009	-	NXHK01000001	-	-	-
	Enterobacter cloacae 194		Human	Clinical	NXHI01000005/NXHI01000015/NXHI01000017	-	NXHI01000015	-	-	-
	Enterobacter cloacae 559_ECLO		Human	Clinical	JVCE01000032/JVCE01000053	-	JVCE01000053	-	-	-
	Enterobacter cloacae 564_ECLO		Human	Clinical	JVBY01000011/JVBY01000037/JVBY01000051/JVBY01000059	-	JVBY01000037	-	-	-
	Enterobacter cloacae 565_ECLO		Human	Clinical	JVBX01000062/JVBX01000084	-	JVBX01000092	-	-	-
	Enterobacter cloacae 749		Human	Clinical	NRQN01000023/NRQN01000025/NRQN01000037/NRQN01000047	-	NRQN01000033/NRQN01000114	-	-	-
	Enterobacter cloacae 898U		Human	Clinical	NSIX01000018/NSIX01000019/NSIX01000048	-	-	-	-	-
	Enterobacter cloacae 42324		N/A	N/A	JZYG01000003/JZYG01000086	-	JZYG01000003	-	-	-
	Enterobacter cloacae ATCC 13047		Human	Clinical	CP001918	-	CP001918	-	-	-
	Enterobacter cloacae AUH-ENM1		Human	N/A	PYGW01000001/PYGW01000004	-	PYGW01000001	-	-	-
	Enterobacter cloacae B2		Human	Clinical	JSWY01000012/JSWY01000014/JSWY01000017/JSWY01000026	-	JSWY01000014	-	-	-
	Enterobacter cloacae CAPREX E2-2		Environment	Food (vegetable)	MWME01000002/MWME01000003	-	MWME01000002	-	-	-
	Enterobacter cloacae CAPREX_E7		Environment	Food (vegetable)	MWMD01000001/MWMD01000002	-	MWMD01000001	-	-	-
	Enterobacter cloacae CIDEIMsCOL10		Human	Clinical	JZKU01000035/JZKU01000036	-	JZKU01000036	-	-	-
	Enterobacter cloacae DL4.3		Environment	Freshwater	NMPX01000010/NMPX01000029/NMPX01000037	-	-	-	-	-
	Enterobacter cloacae DS8140		Human	N/A	NPNI01000002/NPNI01000013	-	-	-	-	-
	Enterobacter cloacae DS9199		Human	N/A	NPNV01000001/NPNV01000003	-	-	-	-	-
	Enterobacter cloacae DS11861		Human	N/A	NPNQ01000004/NPNQ01000009	-	-	-	-	-
	Enterobacter cloacae DS17594		Human	N/A	NPNN01000001/NPNN01000003	-	-	-	-	-
	Enterobacter cloacae DS25697		Human	Clinical	NPNM01000001/NPNM01000002	-	-	-	-	-
	Enterobacter cloacae DS31253		Human	N/A	NPNL01000001/NPNL01000002	-	-	-	-	-
	Enterobacter cloacae DS31788		Human	Clinical	NPNK01000001/NPNK01000017	-	-	-	-	-
	Enterobacter cloacae DU20756		Human	Clinical	NPNP01000004/NPNP01000005	-	-	-	-	-
	Enterobacter cloacae DZ3-3B		Animal (Chicken)	Commensal	QFLO01000009/QFLO01000011	-	-	-	-	-
	Enterobacter cloacae DZ3-15B		Animal (Chicken)	Commensal	QFLP01000014/QFLP01000017	-	-	-	-	-
	Enterobacter cloacae e1236		Human	Clinical	FJWO01000001/FJWO01000007	-	FJWO01000001	-	-	-
	Enterobacter cloacae e1323		Human	Clinical	FJXZ01000001/FJXZ01000002	-	-	-	-	-
	Enterobacter cloacae e1340		Human	Clinical	FJYH01000001/FJYH01000007/FJYH01000031	-	-	-	-	-
	Enterobacter cloacae ECC2288		Human	Clinical	NEEM01000006/NEEM01000009/NEEM01000014	-	NEEM01000006	-	-	-
	Enterobacter cloacae ECLO_716754_SO		Human	Clinical	NRJI01000114/NRJI01000135/NRJI01000175/NRJI01000230	-	NRJI01000033/NRJI01000070	-	-	-
	Enterobacter cloacae EspIMS6		Human	Clinical	NRIS01000005/NRIS01000011/NRIS01000016/NRIS01000034	-	NRIS01000011	-	-	-
	Enterobacter cloacae GGT036		Environment	Soil	CP009756	-	CP009756	-	-	-
	Enterobacter cloacae GN6		Environment	Freshwater	JWPX01000001/JWPX01000002	-	-	-	-	-
	Enterobacter cloacae GN02174		Human	Clinical	LDCI01000019/LDCI01000067	-	LDCI01000067	-	-	-
	Enterobacter cloacae GN02534		Human	Clinical	LEDR01000021/LEDR01000024	-	-	-	-	-
	Enterobacter cloacae GN02616		Human	Clinical	LEDL01000036/LEDL01000071/LEDL01000081	-	LEDL01000020	-	-	-
	Enterobacter cloacae GN05306		Human	Clinical	LVTZ01000001/LVTZ01000017/LVTZ01000094	-	LVTZ01000041/LVTZ01000049/LVTZ01000084	-	-	-
	Enterobacter cloacae GN05902		Human	Clinical	LVUS01000018/LVUS01000048/LVUS01000056	-	LVUS01000014	-	-	-
	Enterobacter cloacae HB_Z_2347		Human	Clinical	NJCP01000006/NJCP01000014	-	-	-	-	-
	Enterobacter cloacae LB2		Plant	Saprophyte	LFLH01000014/LFLH01000033/LFLH01000044	-	LFLH01000017	-	-	-
	Enterobacter cloacae M12X01451		Human	N/A	CP017475	-	-	-	-	-
	Enterobacter cloacae NH52		Human	Clinical	LT160614	-	-	-	-	-
	Enterobacter cloacae PIMB10EC27		Human	Clinical	CP020089	-	-	-	-	-
	Enterobacter cloacae SBP-8		Plant	Commensal	CP016906	-	-	-	-	-
	Enterobacter cloacae SDM		Environment	Soil	NC_018079	-	NC_018079	-	-	-
	Enterobacter cloacae SMART_313		Human	Clinical	LPQI01000059/LPQI01000066/LPQI01000121	-	-	-	-	-
	Enterobacter cloacae SMART_628		Human	Clinical	LPPM01000001/LPPM01000101	-	-	-	-	-
	Enterobacter cloacae SMART_855		Human	Clinical	LPOY01000013/LPOY01000015/LPOY01000037/LPOY01000097	-	-	-	-	-
	Enterobacter cloacae SMART_886		Human	Clinical	LPOW01000015/LPOW01000026	-	LPOW01000015	-	-	-
	Enterobacter cloacae SMART_901		Human	Clinical	LPOT01000064/LPOT01000067	-	LPOT01000067	-	-	-
	Enterobacter cloacae SMART_1093		Human	Clinical	LPOK01000016/LPOK01000023/LPOK01000078	-	LPOK01000023	-	-	-
	Enterobacter cloacae SMART_1094		Human	Clinical	LPOJ01000068/LPOJ01000088/LPOJ01000143	-	LPOJ01000088	-	-	-
	Enterobacter cloacae SMART_1312		Human	Clinical	LRJH01000001/LRJH01000033	-	LRJH01000001	-	-	-
	Enterobacter cloacae SMART_1493		Human	Clinical	LRIO01000001/LRIO01000090/LRIO01000101	-	-	-	-	-
	Enterobacter cloacae ST436:951358951		Human	Clinical	LJEZ01000012/LJEZ01000035/LJEZ01000071/LJEZ01000073	-	-	-	-	-
	Enterobacter cloacae UCI102		Human	N/A	NGRS01000001	-	NGRS01000001	-	-	-
	Enterobacter cloacae WCHECl040034		Human	Clinical	RXPN01000006/RXPN01000007/RXPN01000021	-	RXPN01000006	-	-	-
	Enterobacter cloacae WCHECl090005		Human	Clinical	RXQP01000006/RXQP01000007/RXQP01000021	-	RXQP01000006	-	-	-
	Enterobacter himalayensis 2_ST78	Enterobacter hormaechei	Human	Clinical	QNVQ01000001/QNVQ01000002	-	-	-	-	-
	Enterobacter himalayensis 20ES	Enterobacter cloacae	Human	Clinical	PEHU01000016	-	-	-	-	-
	Enterobacter himalayensis 443_ECLO	Enterobacter hormaechei	Human	Clinical	JVGX01000026/JVGX01000041/JVGX01000044	-	JVGX01000030	-	-	-
	Enterobacter himalayensis 1202_ECLO	Enterobacter hormaechei	Human	Clinical	JVZA01000062/JVZA01000133/JVZA01000174/JVZA01000189	-	-	-	-	-
	Enterobacter himalayensis 28940	Enterobacter hormaechei	N/A	N/A	LAAY01000038/LAAY01000040	-	LAAY01000034	-	-	-
	Enterobacter himalayensis 34399	Enterobacter hormaechei	Human	Clinical	CP010384	-	-	-	-	-
	Enterobacter himalayensis 34977	Enterobacter hormaechei	Human	Clinical	CP010376	-	CP010376	-	-	-
	Enterobacter himalayensis 34978	Enterobacter hormaechei	Human	Clinical	CP012165	-	-	-	-	-
	Enterobacter himalayensis 34980	Enterobacter hormaechei	N/A	N/A	LAAN01000003/LAAN01000012/LAAN01000018	-	LAAN01000042	-	-	-
	Enterobacter himalayensis 34988	Enterobacter hormaechei	Human	Clinical	LAAJ01000013/LAAJ01000018/LAAJ01000043	-	-	-	-	-
	Enterobacter himalayensis 34996	Enterobacter hormaechei	N/A	N/A	LAAF01000007/LAAF01000019	-	-	-	-	-
	Enterobacter himalayensis 35002	Enterobacter hormaechei	N/A	N/A	LAAD01000001/LAAD01000033	-	LAAD01000003	-	-	-
	Enterobacter himalayensis 35014	Enterobacter hormaechei	N/A	N/A	JZZT01000015/JZZT01000065	-	-	-	-	-
	Enterobacter himalayensis 35025	Enterobacter hormaechei	N/A	N/A	JZZQ01000008/JZZQ01000037	-	-	-	-	-
	Enterobacter himalayensis 35030	Enterobacter hormaechei	N/A	N/A	JZZO01000014/JZZO01000039	-	-	-	-	-
	Enterobacter himalayensis 35032	Enterobacter hormaechei	N/A	N/A	JZZN01000010/JZZN01000073	-	-	-	-	-
	Enterobacter himalayensis 35415	Enterobacter hormaechei	N/A	N/A	JZZJ01000002/JZZJ01000010	-	JZZJ01000001	-	-	-
	Enterobacter himalayensis 35683	Enterobacter hormaechei	N/A	N/A	JZYY01000012/JZYY01000031	-	-	-	-	-
	Enterobacter himalayensis 36796	Enterobacter hormaechei	N/A	N/A	JZYQ01000003/JZYQ01000014	-	-	-	-	-
	Enterobacter himalayensis 36801	Enterobacter hormaechei	N/A	N/A	JZYP01000007/JZYP01000011	-	JZYP01000008	-	-	-
	Enterobacter himalayensis 39366	Enterobacter hormaechei	N/A	N/A	JZYO01000004/JZYO01000005/JZYO01000021	-	-	-	-	-
	Enterobacter himalayensis 42333	Enterobacter hormaechei	N/A	N/A	JZYF01000003/JZYF01000009	-	-	-	-	-
	Enterobacter himalayensis 44524	Enterobacter hormaechei	N/A	N/A	JZXW01000005/JZXW01000019/JZXW01000029	-	JZXW01000025/JZXW01000040	-	-	-
	Enterobacter himalayensis 1022141	Enterobacter hormaechei	N/A	N/A	RDRC01000001/RDRC01000009/RDRC01000036	-	-	-	-	-
	Enterobacter himalayensis AR_0053	Enterobacter cloacae	Human	Clinical	CP021776	-	-	-	-	-
	Enterobacter himalayensis BIDMC 8	Enterobacter hormaechei	Human	Clinical	KI973186	-	-	-	-	-
	Enterobacter himalayensis BIDMC 33A	Enterobacter hormaechei	N/A	N/A	KN912610	-	-	-	-	-
	Enterobacter himalayensis CAV1411	Enterobacter hormaechei	Human	Clinical	CP011581	-	-	-	-	-
	Enterobacter himalayensis CAV1668	Enterobacter hormaechei	Human	Clinical	CP011584	-	-	-	-	-
	Enterobacter himalayensis CAV1669	Enterobacter hormaechei	Human	Clinical	CP011650	-	-	-	-	-
	Enterobacter himalayensis CCBH10892	Enterobacter hormaechei	Human	Clinical	JSBO01000007/JSBO01000010/JSBO01000012	-	-	-	-	-
	Enterobacter himalayensis CHS 78	Lelliottia amnigena	Human	Clinical	KK737779/KK737781	-	-	-	-	-
	Enterobacter himalayensis CIDEIMsCOL3	Enterobacter hormaechei	Human	Clinical	JZKN01000002/JZKN01000019/JZKN01000020	-	JZKN01000008	-	-	-
	Enterobacter himalayensis CIDEIMsCOL11	Enterobacter hormaechei	Human	Clinical	JZKV01000008/JZKV01000015/JZKV01000018	-	JZKV01000023	-	-	-
	Enterobacter himalayensis CRE11	Enterobacter hormaechei	Human	Clinical	PXLL01000001/PXLL01000015/PXLL01000026/PXLL01000036	-	PXLL01000011	-	-	-
	Enterobacter himalayensis CRE73	Enterobacter hormaechei	Human	Clinical	PXJY01000002/PXJY01000004/PXJY01000010/PXJY01000029	-	-	-	-	-
	Enterobacter himalayensis e267	Enterobacter cloacae	Human	Clinical	FKCJ01000008/FKCJ01000010	-	FKCJ01000001	-	-	-
	Enterobacter himalayensis e282	Enterobacter cloacae	Human	Clinical	FKBW01000001/FKBW01000003/FKBW01000010	-	-	-	-	-
	Enterobacter himalayensis e287	Enterobacter cloacae	Human	Clinical	FKCK01000001/FKCK01000012/FKCK01000014	-	-	-	-	-
	Enterobacter himalayensis e288	Enterobacter cloacae	Human	Clinical	FKCE01000001/FKCE01000002	-	-	-	-	-
	Enterobacter himalayensis e289	Enterobacter cloacae	Human	Clinical	FKDJ01000001/FKDJ01000002/FKDJ01000020/FKDJ01000023	-	-	-	-	-
	Enterobacter himalayensis e317	Enterobacter cloacae	Human	Clinical	FKIW01000002/FKIW01000009	-	-	-	-	-
	Enterobacter himalayensis e320	Enterobacter cloacae	Human	Clinical	FKDO01000001/FKDO01000012	-	FKDO01000018/FKDO01000019	-	-	-
	Enterobacter himalayensis e405	Enterobacter cloacae	Human	Clinical	FKEA01000010/FKEA01000020	-	-	-	-	-
	Enterobacter himalayensis e435	Enterobacter cloacae	Human	Clinical	FKEC01000001/FKEC01000016	-	-	-	-	-
	Enterobacter himalayensis e440	Enterobacter cloacae	Human	Clinical	FKEF01000001/FKEF01000005	-	FKEF01000016 (partial)	-	-	-
	Enterobacter himalayensis e458	Enterobacter cloacae	Human	Clinical	FKEK01000001/FKEK01000011	-	-	-	-	-
	Enterobacter himalayensis e590	Enterobacter cloacae	Human	Clinical	FKFB01000001/FKFB0100005	-	-	-	-	-
	Enterobacter himalayensis e621	Enterobacter cloacae	Human	Clinical	FKFJ01000002/FKFJ01000009	-	-	-	-	-
	Enterobacter himalayensis e765	Enterobacter cloacae	Human	Clinical	FKGD01000004/FKGD01000006/FKGD01000012	-	-	-	-	-
	Enterobacter himalayensis e841	Enterobacter cloacae	Human	Clinical	FKHB01000003/FKHB01000005	-	-	-	-	-
	Enterobacter himalayensis e854	Enterobacter cloacae	Human	Clinical	FKHE01000002/FKHE01000006	-	-	-	-	-
	Enterobacter himalayensis e903	Enterobacter cloacae	Human	Clinical	FKHO01000001/FKHO01000004/FKHO01000009	-	FKHO01000002	-	-	-
	Enterobacter himalayensis e929	Enterobacter cloacae	Human	Clinical	FKHU01000006/FKHU01000015	-	-	-	-	-
	Enterobacter himalayensis e1032	Enterobacter cloacae	Human	Clinical	FJWL01000001/FJWL01000004/FJWL01000025/FJWL01000027	-	-	-	-	-
	Enterobacter himalayensis e1127	Enterobacter cloacae	Human	Clinical	FJWJ01000001/FJWJ01000005	-	FJWJ01000002	-	-	-
	Enterobacter himalayensis e1130	Enterobacter cloacae	Human	Clinical	FJXT01000008/FJXT01000009/FJXT01000013/FJXT01000025	-	-	-	-	-
	Enterobacter himalayensis e1154	Enterobacter cloacae	Human	Clinical	FJWH01000010/FJWH01000012/FJWH01000025/FJWH01000026	-	-	-	-	-
	Enterobacter himalayensis e1155	Enterobacter cloacae	Human	Clinical	FJWQ01000008/FJWQ01000016/FJWQ01000025	-	-	-	-	-
	Enterobacter himalayensis e1214	Enterobacter cloacae	Human	Clinical	FJWI01000006/FJWI01000011	-	-	-	-	-
	Enterobacter himalayensis e1222	Enterobacter cloacae	Human	Clinical	FJWK01000002/FJWK01000003/FJWK01000016	-	-	-	-	-
	Enterobacter himalayensis e1238	Enterobacter cloacae	Human	Clinical	FJWP01000001/FJWP01000009/FJWP01000011	-	FJWP01000003	-	-	-
	Enterobacter himalayensis e1294	Enterobacter cloacae	Human	Clinical	FJXX01000003/FJXX01000004/FJXX01000019	-	FJXX01000010	-	-	-
	Enterobacter himalayensis e1319	Enterobacter cloacae	Human	Clinical	FJYA01000001/FJYA01000006	-	-	-	-	-
	Enterobacter himalayensis e1347	Enterobacter cloacae	Human	Clinical	FJYL01000001/FJYL01000002	-	-	-	-	-
	Enterobacter himalayensis e1356	Enterobacter cloacae	Human	Clinical	FJYN01000002/FJYN01000008/FJYN01000021	-	FJYN01000003 (partial)	-	-	-
	Enterobacter himalayensis e1386	Enterobacter cloacae	Human	Clinical	FJYQ01000002/FJYQ01000003/FJYQ01000009/FJYQ01000028	-	-	-	-	-
	Enterobacter himalayensis e1391	Enterobacter cloacae	Human	Clinical	FJYT01000004/FJYT01000010	-	FJYT01000018 (partial)	-	-	-
	Enterobacter himalayensis e1395	Enterobacter cloacae	Human	Clinical	FJYR01000001/FJYR01000009/FJYR01000010	-	FJYR01000003	-	-	-
	Enterobacter himalayensis e1421	Enterobacter cloacae	Human	Clinical	FJYU01000001/FJYU01000003/FJYU01000008	-	FJYU01000011 (partial)	-	-	-
	Enterobacter himalayensis e1488	Enterobacter cloacae	Human	Clinical	FJZE01000001/FJZE01000011	-	-	-	-	-
	Enterobacter himalayensis e1554	Enterobacter cloacae	Human	Clinical	FJZL01000002/FJZL01000007	-	FJZL01000004	-	-	-
	Enterobacter himalayensis e1586	Enterobacter cloacae	Human	Clinical	FJZO01000003/FJZO01000013	-	-	-	-	-
	Enterobacter himalayensis e1632	Enterobacter cloacae	Human	Clinical	FJZX01000001/FJZX01000002/FJZX01000004	-	FJZX01000003	-	-	-
	Enterobacter himalayensis e1639	Enterobacter cloacae	Human	Clinical	FJZZ01000003/FJZZ01000007/FJZZ01000014	-	FJZZ01000002/FJZZ01000021	-	-	-
	Enterobacter himalayensis e1655	Enterobacter cloacae	Human	Clinical	FKAA01000001/FKAA01000008	-	FKAA01000018 (partial)	-	-	-
	Enterobacter himalayensis e1697	Enterobacter cloacae	Human	Clinical	FKAG01000001/FKAG01000010/FKAG01000016/FKAG01000027	-	-	-	-	-
	Enterobacter himalayensis e1764	Enterobacter cloacae	Human	Clinical	FKAN01000001/FKAN01000004/FKAN01000025/FKAN01000026	-	-	-	-	-
	Enterobacter himalayensis e1770	Enterobacter cloacae	Human	Clinical	FKAO01000001/FKAO01000003	-	-	-	-	-
	Enterobacter himalayensis e1795	Enterobacter cloacae	Human	Clinical	FKAU01000002/FKAU01000005	-	FKAU01000003	-	-	-
	Enterobacter himalayensis e2005	Enterobacter cloacae	Human	Clinical	FKBH01000001/FKBH01000005	-	FKBH01000002	-	-	-
	Enterobacter himalayensis e2024	Enterobacter cloacae	Human	Clinical	FKBJ01000001/FKBJ01000018/FKBJ01000023/FKBJ01000025	-	-	-	-	-
	Enterobacter himalayensis e2048	Enterobacter cloacae	Human	Clinical	FKBL01000001/FKBL01000005	-	FKBL01000002	-	-	-
	Enterobacter himalayensis e2090	Enterobacter cloacae	Human	Clinical	FKBO01000001/FKBO01000002	-	-	-	-	-
	Enterobacter himalayensis e2549	Enterobacter cloacae	Human	Clinical	FKCS01000001/FKCS0100002	-	-	-	-	-
	Enterobacter himalayensis FDAARGOS_68	Enterobacter hormaechei	Human	Clinical	JTBO02000001	-	JTBO02000001	-	-	-
	Enterobacter himalayensis FDAARGOS_69	Enterobacter hormaechei	Human	Clinical	JTBN02000004	-	-	-	-	-
	Enterobacter himalayensis GN02044	Enterobacter hormaechei	Human	Clinical	LDCD01000008/LDCD01000032/LDCD01000035	-	LDCD01000004	-	-	-
	Enterobacter himalayensis GN02097	Enterobacter hormaechei	Human	Clinical	LDCF01000006/LDCF01000037	-	LDCF01000011	-	-	-
	Enterobacter himalayensis GN02227	Enterobacter hormaechei	Human	Clinical	LEEN01000022/LEEN01000025	-	LEEN01000019	-	-	-
	Enterobacter himalayensis GN02232	Enterobacter hormaechei	Human	Clinical	LEEM01000012/LEEM01000049/LEEM01000052	-	-	-	-	-
	Enterobacter himalayensis GN02377	Enterobacter hormaechei	Human	Clinical	LEEB01000010/LEEB01000035	-	LEEB01000033	-	-	-
	Enterobacter himalayensis GN02382	Enterobacter hormaechei	Human	Clinical	LEEA01000022/LEEA01000030	-	LEEA01000023	-	-	-
	Enterobacter himalayensis GN02645	Enterobacter hormaechei	Human	Clinical	LEDK01000003/LEDK01000004/LEDK01000029	-	-	-	-	-
	Enterobacter himalayensis GN02767	Enterobacter hormaechei	Human	Clinical	LEDG01000026/LEDG01000027	-	LEDG01000023	-	-	-
	Enterobacter himalayensis GN02768	Enterobacter hormaechei	Human	Clinical	LEDF01000017/LEDF01000102	-	-	-	-	-
	Enterobacter himalayensis GN02808	Enterobacter hormaechei	Human	Clinical	LEDD01000006/LEDD01000048	-	LEDD01000050	-	-	-
	Enterobacter himalayensis GN03041	Enterobacter hormaechei	Human	Clinical	LEDB01000030/LEDB01000031	-	LEDB01000032	-	-	-
	Enterobacter himalayensis GN05420	Enterobacter hormaechei	Human	Clinical	LVUD01000066/LVUD01000067	-	LVUD01000004/LVUD01000103/LVUD01000145	-	-	-
	Enterobacter himalayensis ICR003011	Enterobacter hormaechei	Human	Clinical	SEJL01000019/SEJL01000031/SEJL01000036/SEJL01000094	-	-	-	-	-
	Enterobacter himalayensis LB3	Enterobacter hormaechei	Plant	N/A	LFHB01000015/LFHB01000017	-	-	-	-	-
	Enterobacter himalayensis MGH 53	Enterobacter hormaechei	Human	Clinical	KK736253	-	KK736253	-	-	-
	Enterobacter himalayensis MNCRE8	Enterobacter hormaechei	Human	Clinical	JYLY01000002/JYLY01000007	-	-	-	-	-
	Enterobacter himalayensis MNCRE15	Enterobacter hormaechei	Human	Clinical	JYMG01000002/JYMG01000013/JYMG01000020	-	-	-	-	-
	Enterobacter himalayensis MNCRE30	Enterobacter hormaechei	Human	Clinical	JYMB01000005/JYMB01000010	-	-	-	-	-
	Enterobacter himalayensis MNCRE38	Enterobacter hormaechei	Human	Clinical	JYMQ01000009/JYMQ01000025	-	-	-	-	-
	Enterobacter himalayensis MNCRE41	Enterobacter hormaechei	Human	Clinical	JYLR01000002/JYLR01000003	-	-	-	-	-
	Enterobacter himalayensis MNCRE42	Enterobacter hormaechei	Human	Clinical	JYLQ01000004/JYLQ01000005/JYLQ01000018	-	-	-	-	-
	Enterobacter himalayensis MRSN 11489	Enterobacter hormaechei	Human	Clinical	JTEP01000003/JTEP01000007/JTEP01000008	-	-	-	-	-
	Enterobacter himalayensis MRSN 17626	Enterobacter hormaechei	Human	Clinical	JYGA02000001	-	-	-	-	-
	Enterobacter himalayensis ND10	Enterobacter hormaechei	Human	Clinical	JTBZ02000004/JTBZ02000015/JTBZ02000076	-	-	-	-	-
	Enterobacter himalayensis ND11	Enterobacter hormaechei	Human	Clinical	JUHV01000005/JUHV01000014/JUHV01000075	-	-	-	-	-
	Enterobacter himalayensis ND13	Enterobacter hormaechei	Human	Clinical	JTCA02000072/JTCA02000075	-	-	-	-	-
	Enterobacter himalayensis ND18	Enterobacter hormaechei	Human	Clinical	JTCB02000059/JTCB02000062	-	-	-	-	-
	Enterobacter himalayensis ND20	Enterobacter hormaechei	Human	Clinical	JTCC02000068/JTCC02000070	-	-	-	-	-
	Enterobacter himalayensis NDA	Enterobacter hormaechei	Human	Clinical	JWRO01000001	-	-	-	-	-
	Enterobacter himalayensis NDC	Enterobacter hormaechei	Human	Clinical	JTCH02000018/JTCH02000068	-	-	-	-	-
	Enterobacter himalayensis NS49	Enterobacter hormaechei	Plant	Commensal	LDQP01000003/LDQP01000017	-	LDQP01000010	-	-	-
	Enterobacter himalayensis NUH12_ECL006	Enterobacter cloacae	Human	Clinical	BIFZ01000055/BIFZ01000073	-	-	-	-	-
	Enterobacter himalayensis NUH15_ECL011	Enterobacter cloacae	Human	Clinical	BIGC01000008/BIGC01000138	-	BIGC01000018/BIGC01000143	-	-	-
	Enterobacter himalayensis RDT3	Enterobacter hormaechei	Human	Clinical	LSTS01000012/LSTS01000017	-	-	-	-	-
	Enterobacter himalayensis SCEH020142	Enterobacter hormaechei	Human	Clinical	RXPR01000006/RXPR01000013/RXPR01000030	-	-	-	-	-
	Enterobacter himalayensis SMART_599	Enterobacter hormaechei	Human	Clinical	LPPP01000001/LPPP01000007/LPPP01000091	-	-	-	-	-
	Enterobacter himalayensis SMART_843	Enterobacter hormaechei	Human	Clinical	LPPA01000029/LPPA01000032	-	-	-	-	-
	Enterobacter himalayensis SMART_887	Enterobacter hormaechei	Human	Clinical	LPOV01000015/LPOV01000078/LPOV01000084	-	-	-	-	-
	Enterobacter himalayensis SMART_1291	Enterobacter hormaechei	Human	Clinical	LRJV01000001/LRJV01000056	-	LRJV01000045	-	-	-
	Enterobacter himalayensis SMART_1306	Enterobacter hormaechei	Human	Clinical	LRJY01000001/LRJY01000023	-	LRJY01000012	-	-	-
	Enterobacter himalayensis ST145:950180354	Enterobacter hormaechei	Human	Clinical	LJDP02000001/LJDP02000013	-	-	-	-	-
	Enterobacter himalayensis TUM5376	Enterobacter cloacae	Human	Clinical	BGMD01000002/BGMD01000007	-	BGMD01000004/BGMD01000020	-	-	-
	Enterobacter himalayensis TUM10689	Enterobacter hormaechei	Human	Clinical	BEFC01000007/BEFC01000008/BEFC01000032/BEFC01000140	-	-	-	-	-
	Enterobacter himalayensis TUM11060	Enterobacter hormaechei	Human	Clinical	BEGF01000008/BEGF01000023/BEGF01000047/BEGF01000094	-	BEGF01000019/BEGF01000053	-	-	-
	Enterobacter himalayensis TUM11136	Enterobacter hormaechei	Human	Clinical	BEGL01000016/BEGL01000023/BEGL01000030/BEGL01000094	-	-	-	-	-
	Enterobacter himalayensis TUM11143	Enterobacter hormaechei	Human	Clinical	BEGR01000011/BEGR01000012	-	BEGR01000033/BEGR01000048	-	-	-
	Enterobacter himalayensis UCI 23	Enterobacter hormaechei	Human	Clinical	KI973154	-	KI973154	-	-	-
	Enterobacter himalayensis UCI 30	Enterobacter hormaechei	Human	Clinical	KI973139/KI973140	-	-	-	-	-
	Enterobacter himalayensis UCI 35	Enterobacter hormaechei	Human	Clinical	KI973132/KI973133/KI973134	-	-	-	-	-
	Enterobacter himalayensis UCI 36	Enterobacter hormaechei	Human	Clinical	KI973121/KI973124/KI973127	-	-	-	-	-
	Enterobacter himalayensis UCI85	Enterobacter hormaechei	Human	Clinical	KQ087592	-	-	-	-	-
	Enterobacter himalayensis UCI86	Enterobacter hormaechei	Human	Clinical	KQ087577	-	-	-	-	-
	Enterobacter himalayensis UCICRE 5	Enterobacter hormaechei	N/A	N/A	KI535506	-	-	-	-	-
	Enterobacter himalayensis UCICRE 11	Enterobacter hormaechei	N/A	N/A	KI535482/KI535483	-	KI535482	-	-	-
	Enterobacter himalayensis WCHEH000595	Enterobacter hormaechei	Human	Clinical	RXPZ01000007/RXPZ01000013/RXPZ01000032	-	-	-	-	-
	Enterobacter himalayensis WCHEH090004	Enterobacter hormaechei	Human	Clinical	RXQO01000005/RXQO01000008/RXQO01000020	-	-	-	-	-
	Enterobacter himalayensis WCHEH090035	Enterobacter hormaechei	Human	Clinical	RXRQ01000005/RXRQ01000019/RXRQ01000026	-	-	-	-	-
	Enterobacter himalayensis WCHEH090042	Enterobacter hormaechei	Human	Clinical	RXRV01000003/RXRV01000009	-	RXRV01000008 (partial)	-	-	-
	Enterobacter himalayensis WCHEH090043	Enterobacter hormaechei	Human	Clinical	RXRW01000006/RXRW01000008/RXRW01000025/RXRW01000029	-	-	-	-	-
	Enterobacter himalayensis WCHEX090073	Enterobacter hormaechei	Human	Clinical	RXSR01000003/RXSR01000009/RXSR01000015	-	RXSR01000002	-	-	-
	Enterobacter himalayensis YT2	Enterobacter hormaechei	Insect	Commensal	ANIA01000001/ANIA01000004	-	ANIA01000001	-	-	-
	Enterobacter himalayensis YT3	Enterobacter hormaechei	Insect	Commensal	ANID01000003/ANID01000004	-	KB205938	-	-	-
	Enterobacter himalayensisYZ1	Enterobacter cancerogenus	Insect	Commensal	ANIC01000001/ANIC01000003	-	ANIC01000001	-	-	-
	Enterobacter hormaechei 34983		Human	Clinical	CP010377	-	-	-	-	-
	Enterobacter hormaechei 35027		N/A	N/A	JZZP01000001/JZZP01000019	-	-	-	-	-
	Enterobacter hormaechei 35666		N/A	N/A	JZZC01000018/JZZC01000020	-	-	-	-	-
	Enterobacter hormaechei ATCC 49162		Human	Clinical	MKEQ01000001	-	-	-	-	-
	Enterobacter hormaechei GN02315		Human	N/A	LEEI01000002/LEEI01000005	-	-	-	-	-
	Enterobacter hormaechei YDC498		Human	N/A	PGIN01000001/PGIN01000006	-	-	-	-	-
	Enterobacter hormaechei YDC518		Human	N/A	PGIM01000003/PGIM01000006	-	-	-	-	-
	Enterobacter huaxiensis 090008		Human	Clinical	QZCT01000001/QZCT01000008/QZCT01000017	QZCT01000012	-	-	-	-
	Enterobacter huaxiensis WCHEHu045002		Human	Clinical	RWHU01000001/RWHU01000002	RWHU01000011	-	-	-	-
	Enterobacter kobei 61_ECLO		Human	Clinical	JVAE01000027/JVAE01000035/JVAE01000036	-	-	-	-	-
	Enterobacter kobei 63_ECLO		Human	Clinical	JUZK01000018/JUZK01000039	-	-	-	-	-
	Enterobacter kobei 77_ECLO		Human	Clinical	JUTR01000024/JUTR01000074/JUTR01000111/JUTR01000134	-	-	-	-	-
	Enterobacter kobei 85_ECLO		Human	Clinical	JUQP01000109/JUQP01000134/JUQP01000135	-	-	-	-	-
	Enterobacter kobei 121J9		Human	Clinical	QMCO01000081/QMCO01000106/QMCO01000172/QMCO01000189	-	-	-	-	-
	Enterobacter kobei 131G4		Human	Clinical	QMCU01000023/QMCU01000056	-	-	-	-	-
	Enterobacter kobei 145e9		Human	Clinical	QMCN01000037/QMCN01000057/QMCN01000088/QMCN01000107	-	-	-	-	-
	Enterobacter kobei 145F2		Human	Clinical	QMCM01000035/QMCM01000061/QMCM01000071/QMCM01000081	-	-	-	-	-
	Enterobacter kobei 149G8		Human	Clinical	QMCJ01000003/QMCJ01000031/QMCJ01000035/QMCJ01000058	-	-	-	-	-
	Enterobacter kobei 149H5		Human	Clinical	QMCL01000020/QMCL01000044/QMCL01000051/QMCL01000082	-	-	-	-	-
	Enterobacter kobei 149H6		Human	Clinical	QMCK01000047/QMCK01000066/QMCK01000075/QMCK01000084	-	-	-	-	-
	Enterobacter kobei 151B8		Human	Clinical	QMCI01000035/QMCI01000054/QMCI01000119/QMCI01000175	-	-	-	-	-
	Enterobacter kobei 467_ECLO		Human	Clinical	JVFX01000006/JVFX01000048/JVFX01000072	-	-	-	-	-
	Enterobacter kobei 1034_ECLO		Human	Clinical	JWFJ01000006/JWFJ01000086/JWFJ01000103	-	-	-	-	-
	Enterobacter kobei 1049_ECLO		Human	Clinical	JWET01000003/JWET01000045/JWET01000047	-	-	-	-	-
	Enterobacter kobei 1323_ECLO		Human	Clinical	JVTR01000047/JVTR01000123/JVTR01000142/JVTR01000145	-	-	-	-	-
	Enterobacter kobei 3380STDY6027363		Environment	Wastewater	FKLS01000001	-	-	-	-	-
	Enterobacter kobei 8706		Human	Clinical	LLXN01000002/LLXN01000086/LLXN01000087	-	-	-	-	-
	Enterobacter kobei 35730		N/A	N/A	JZYS01000014/JZYS01000029/JZYS01000033/JZYS01000060	-	-	-	-	-
	Enterobacter kobei 42202		N/A	N/A	JZYH01000008/JZYH01000020/JZYH01000021/JZYH01000079	-	-	-	-	-
	Enterobacter kobei 44593		N/A	N/A	JZXR01000005/JZXR01000006/JZXR01000010	-	-	-	-	-
	Enterobacter kobei 49530189		Human	Clinical	NJCZ01000020/NJCZ01000076/NJCZ010000144	-	-	-	-	-
	Enterobacter kobei BH-18		Environment	Mangrove sediment	JSVH01000025/JSVH01000026/JSVH01000074	-	-	-	-	-
	Enterobacter kobei BIDMC 67		Human	Clinical	KK736229	-	-	-	-	-
	Enterobacter kobei CB2		Environment	Food (Cabbage)	LFLG01000004/LFLG01000033/LFLG01000057/LFLG01000106	-	-	-	-	-
	Enterobacter kobei CRE54		Human	Clinical	PXKD01000001/PXKD01000002/PXKD01000003	-	-	-	-	-
	Enterobacter kobei CRE71		Human	Clinical	PXKA01000001/PXKA01000002/PXKA01000016	-	-	-	-	-
	Enterobacter kobei DSM 13645		Human	Clinical	CP017181	-	-	-	-	-
	Enterobacter kobei e448	Enterobacter cloacae	Human	Clinical	FKEE01000001/FKEE01000002	-	-	-	-	-
	Enterobacter kobei e647	Enterobacter cloacae	Human	Clinical	FKFP01000001/FKFP01000002	-	-	-	-	-
	Enterobacter kobei e772	Enterobacter cloacae	Human	Clinical	FKGF01000002/FKGF01000003	-	-	-	-	-
	Enterobacter kobei e1326	Enterobacter cloacae	Human	Clinical	FJYB01000001/FJYB01000005/FJYB01000007	-	-	-	-	-
	Enterobacter kobei e1425	Enterobacter cloacae	Human	Clinical	FJYX01000001/FJYX01000003/FJYX01000011	-	-	-	-	-
	Enterobacter kobei e1682	Enterobacter cloacae	Human	Clinical	FKAC01000001/FKAC01000003	-	-	-	-	-
	Enterobacter kobei ECC1097		Human	Clinical	NEEU01000001/NEEU01000003/NEEU01000018	-	-	-	-	-
	Enterobacter kobei ECC1752		Human	Clinical	NEET01000009/NEET01000010/NEET01000014/NEET01000017	-	-	-	-	-
	Enterobacter kobei ECC1875		Human	Clinical	NEES01000007/NEES01000016/NEES01000031/NEES01000041	-	-	-	-	-
	Enterobacter kobei ECC3018		Human	Clinical	LYUR01000012/LYUR01000023	-	-	-	-	-
	Enterobacter kobei ECC3026		Human	Clinical	LYUS01000001/LYUS01000007	-	-	-	-	-
	Enterobacter kobei ECC3047		Human	Clinical	LYUT01000002/LYUT01000005	-	-	-	-	-
	Enterobacter kobei ECC3380		Human	Clinical	NEER01000005/NEER01000011	-	-	-	-	-
	Enterobacter kobei ECC3382		Human	N/A	NEEQ01000020/NEEQ01000026	-	-	-	-	-
	Enterobacter kobei ECC3393		Human	Clinical	NEEP01000011/NEEP01000014	-	-	-	-	-
	Enterobacter kobei ECC3402		Human	Clinical	NEEO01000009/NEEO01000012	-	-	-	-	-
	Enterobacter kobei ECC3408		Human	Clinical	NEEN01000004/NEEN01000014	-	-	-	-	-
	Enterobacter kobei ECNIH6	Enterobacter cloacae	Environment	Hospital-associated	NAVE01000001/NAVE01000010/NAVE01000014	-	-	-	-	-
	Enterobacter kobei ECNIH9	Enterobacter cloacae	Environment	Hospital-associated	PQLC01000001/PQLC01000002	-	-	-	-	-
	Enterobacter kobei ECNIH10	Enterobacter cloacae	Environment	Hospital-associated	PQLB01000001/PQLB01000002	-	-	-	-	-
	Enterobacter kobei Ek3147	Enterobacter cloacae	Human	Clinical	QKNF01000001	-	-	-	-	-
	Enterobacter kobei ENHKU01		Plant	Saprophyte	NC_018405	-	-	-	-	-
	Enterobacter kobei GN02186		Human	Clinical	LDCJ01000019/LDCJ01000024/LDCJ01000033	-	-	-	-	-
	Enterobacter kobei GN02204		Human	Clinical	LEEQ01000007/LEEQ01000015/LEEQ01000019/LEEQ01000029	-	-	-	-	-
	Enterobacter kobei GN02225		Human	Clinical	LDCL01000063/LDCL01000065	-	-	-	-	-
	Enterobacter kobei GN02266		Human	Clinical	LEEL01000008/LEEL01000047	-	-	-	-	-
	Enterobacter kobei GN02275		Human	Clinical	LEEK01000009/LEEK01000021/LEEK01000108	-	-	-	-	-
	Enterobacter kobei GN02366		Human	Clinical	LEEC01000029/LEEC01000030	-	-	-	-	-
	Enterobacter kobei GN02457		Human	Clinical	LEDV02000005/LEDV02000040	-	-	-	-	-
	Enterobacter kobei GN02618		Human	Clinical	LRBY01000001/LRBY01000012/LRBY01000066	-	-	-	-	-
	Enterobacter kobei GN02825		Human	Clinical	LEDC01000020/LEDC01000023/LEDC01000026	-	-	-	-	-
	Enterobacter kobei GN03191		Human	Clinical	LECY01000009/LECY01000024/LECY01000030	-	-	-	-	-
	Enterobacter kobei GN03848		Human	Clinical	LRCM01000032/LRCM01000072	-	-	-	-	-
	Enterobacter kobei GN04300		Human	Clinical	LRCP01000001/LRCP01000027	-	-	-	-	-
	Enterobacter kobei GN05680		Human	Clinical	LVUM01000001/LVUM01000067	-	-	-	-	-
	Enterobacter kobei GN06078		Human	Clinical	LVUX01000010/LVUX01000017/LVUX01000050	-	-	-	-	-
	Enterobacter kobei ICBEaBL-III-03(2)		Human	Clinical	NIHL01000027/NIHL01000063/NIHL01000177/NIHL01000229	-	-	-	-	-
	Enterobacter kobei ICBECLAM6		Environment	Marine	MWLI01000054/MWLI01000077/MWLI01000082	-	-	-	-	-
	Enterobacter kobei MER		Human	Clinical	QGLV01000016/QGLV01000043/QGLV01000050/QGLV01000078	-	-	-	-	-
	Enterobacter kobei MGH178		Human	Clinical	NGRP01000001	-	-	-	-	-
	Enterobacter kobei MN73R		Plant	Commensal	NFUM01000007/NFUM01000009	-	-	-	-	-
	Enterobacter kobei MNCRE12		Human	Clinical	JYME01000003/JYME01000030/JYME01000046	-	-	-	-	-
	Enterobacter kobei SMART_635		Human	Clinical	LPPL01000001/LPPL01000102	-	-	-	-	-
	Enterobacter kobei ST54:941713674		Human	Clinical	LJED02000024/LJED02000112/LJED02000113/LJED02000144	-	-	-	-	-
	Enterobacter kobei ST434:953099839		Human	Clinical	LJEW02000001/LJEW02000107	-	-	-	-	-
	Enterobacter kobei TUM11131		Human	Clinical	BEGI01000003/BEGI01000033/BEGI01000067	-	-	-	-	-
	Enterobacter kobei UCI 24		Human	Clinical	KI973153	-	-	-	-	-
	Enterobacter kobei UCI 29		Human	Clinical	KK736271	-	-	-	-	-
	Enterobacter kobei WCHEK045523		Human	Clinical	CP032897	-	-	-	-	-
	Enterobacter lignolyticus G5		Environment	Soil	CP012871	-	-	-	-	-
	Enterobacter lignolyticus SCF1		Environment	Soil	NC_014618	-	-	-	-	-
	Enterobacter ludwigii 608_ECLO		Human	Clinical	JVAG01000056/JVAG01000086/JVAG01000121/JVAG01000133	-	JVAG01000045/JVAG01000050/JVAG01000120/JVAG01000153/JVAG01000180	-	-	-
	Enterobacter ludwigii A3203		Plant	Commensal	MSDM01000001/MSDM01000004	-	-	-	-	-
	Enterobacter ludwigii AA4		Plant	Commensal	CP018785	-	-	-	-	-
	Enterobacter ludwigii AOUC-8/14		Human	Clinical	LGIV01000001/LGIV01000002	-	-	-	-	-
	Enterobacter ludwigii DLL7524		Human	Clinical	PQCT01000001/PQCT01000007	-	-	-	-	-
	Enterobacter ludwigii e558	Enterobacter cloacae	Human	Clinical	FKEY01000001/FKEY01000007/FKEY01000008/FKEY01000029	-	-	-	-	-
	Enterobacter ludwigii e864	Enterobacter cloacae	Human	Clinical	FKHG01000004/FKHG01000007	-	-	-	-	-
	Enterobacter ludwigii e1026	Enterobacter cloacae	Human	Clinical	FJWD01000001/FJWD01000002	-	-	-	-	-
	Enterobacter ludwigii e1617	Enterobacter cloacae	Human	Clinical	FJZU01000004/FJZU01000011/FJZU01000016	-	-	-	-	-
	Enterobacter ludwigii e2350	Enterobacter cloacae	Human	Clinical	FKCG01000001	-	FKCG01000001	-	-	-
	Enterobacter ludwigii EcWSU1		Plant	Pathogen	NC_016514	-	-	-	-	-
	Enterobacter ludwigii EN-119T		Human	Clinical	CP017279	-	CP017279	-	-	-
	Enterobacter ludwigii FDA-CDC-AR_0132	Enterobacter cloacae	N/A	N/A	CP027618	-	-	-	-	-
	Enterobacter ludwigii FDA-CDC-AR_0164	Enterobacter cloacae	N/A	N/A	CP028950	-	-	-	-	-
	Enterobacter ludwigii GN02226		Human	Clinical	LEEO01000008/LEEO01000029	-	-	-	-	-
	Enterobacter ludwigii GN02450	Enterobacter hormaechei	Human	Clinical	LEDX02000021/LEDX02000022	-	LEDX02000024	-	-	-
	Enterobacter ludwigii GN02454		Human	Clinical	LEDW02000015	-	-	-	-	-
	Enterobacter ludwigii GN02730		Human	Clinical	LEER01000001/LEER01000072/LEER01000075	-	LEER01000001	-	-	-
	Enterobacter ludwigii GN03638		Human	Clinical	LRCI01000001/LRCI01000021/LRCI01000133/LRCI01000143	-	LRCI01000010/LRCI01000129/LRCI01000144	-	-	-
	Enterobacter ludwigii GN04920		Human	Clinical	LVTW01000041/LVTW01000056	-	LVTW01000021	-	-	-
	Enterobacter ludwigii Hanford		Environment	Freshwater	ATCK01000022/ATCK01000060	-	-	-	-	-
	Enterobacter ludwigii I42		Plant	Commensal	CP040606	-	-	-	-	-
	Enterobacter ludwigii JP6		Plant	Commensal	CP040256	-	-	-	-	-
	Enterobacter ludwigii JP9		Plant	Commensal	CP040527	-	-	-	-	-
	Enterobacter ludwigii MGH160		Human	Clinical	NGRN01000001	-	-	-	-	-
	Enterobacter ludwigii NCR3		Plant	Commensal	MCGF01000001	-	-	-	-	-
	Enterobacter ludwigii NFPP41		N/A	N/A	PTJH01000001/PTJH01000002	-	-	-	-	-
	Enterobacter ludwigii OLC-1682		N/A	N/A	JXWK01000002/JXWK01000049/JXWK01000062/JXWK01000066	-	Flag 3.1:JXWK01000001	-	-	-
							Flag3.2: JXWK01000068/JXWK01000086
	Enterobacter ludwigii OLC-1683		N/A	N/A	JXWL01000034/JXWL01000035/JXWL01000314/JXWL01000370	-	JXWL01000001	-	-	-
	Enterobacter ludwigii P101		Plant	Saprophyte	CP006580	-	CP006580	-	-	-
	Enterobacter ludwigii UW5		Environment	Soil	CP011798	-	-	-	-	-
	Enterobacter ludwigii WCHEL090017		Human	Clinical	RXRA01000001/RXRA01000003	-	RXRA01000001	-	-	-
	Enterobacter ludwigii WCHEL090041		Human	Clinical	RXRU01000001	-	-	-	-	-
	Enterobacter mori 800721-17		Human	Clinical	NFZM01000016/NFZM01000046/NFZM01000063/NFZM01000110	-	NFZM01000076/NFZM01000079	-	-	-
	Enterobacter mori ECC1766		Human	Clinical	NEEF01000006/NEEF01000009	-	-	-	-	-
	Enterobacter mori HPCN40		Environment	Soil	QFFO01000001/QFFO01000003	-	-	-	-	-
	Enterobacter mori LMG 25706		Plant	Pathogen	GL890777	-	GL890775/GL89777	-	-	-
	Enterobacter mori SCEM020047		Human	Clinical	RXPP01000001/RXPP01000011/RXPP01000022	-	-	-	-	-
	Enterobacter mori WCHEM045008		Human	Clinical	PYBR01000008/PYBR01000013	-	-	-	-	-
	Enterobacter roggenkampii 1-RC-17-04017		Environment	Clinical	QRBW01000002/QRBW01000021/QRBW01000055	-	-	-	-	-
	Enterobacter roggenkampii 1-RC-17-04133		Environment	Clinical	QRBV01000003/QRBV01000025/QRBV01000056	-	-	-	-	-
	Enterobacter roggenkampii 1-RC-17-04134-1		Environment	Clinical	QRBU01000005/QRBU01000027/QRBU01000048/QRBU01000050	-	-	-	-	-
	Enterobacter roggenkampii 1-RC-17-04136		Environment	Clinical	QRBT01000003/QRBT01000026/QRBT01000032	-	-	-	-	-
	Enterobacter roggenkampii 3D9		Plant	Commensal	QKSC01000004/QKSC01000017	-	-	-	-	-
	Enterobacter roggenkampii 3F11		Plant	Commensal	QKVR01000003/QKVR01000038/QKVR01000067/QKVR01000101	-	-	-	-	-
	Enterobacter roggenkampii 28_ECLO		Human	Clinical	JVND01000018/JVND01000019/JVND01000053/JVND01000133	-	-	-	-	-
	Enterobacter roggenkampii 29_ECLO		Human	Clinical	JVMT01000019/JVMT01000041/JVMT01000069/JVMT01000110	-	-	-	-	-
	Enterobacter roggenkampii 113I7	Enterobacter cloacae	Human	N/A	QMCV01000001/QMCV01000016	-	-	-	-	-
	Enterobacter roggenkampii 168A8		Human	Clinical	QMCP01000026/QMCP01000029/QMCP01000061	-	-	-	-	-
	Enterobacter roggenkampii 704SK10		Environment	Wastewater	CP022148	-	-	-	-	-
	Enterobacter roggenkampii 1000_ECLO		Human	Clinical	JWGU01000022/JWGU01000038/JWGU01000079/JWGU01000222	-	-	-	-	-
	Enterobacter roggenkampii 1001_ECLO		Human	Clinical	JWGT01000024/JWGT01000068/JWGT01000140/JWGT01000217	-	-	-	-	-
	Enterobacter roggenkampii 1176_ECLO		Human	Clinical	JWAF01000064/JWAF01000086/JWAF01000103/JWAF01000157	-	-	-	-	-
	Enterobacter roggenkampii 1254_ECLO		Human	Clinical	JVWV01000024/JVWV01000046/JVWV01000156/JVWV01000178	-	-	-	-	-
	Enterobacter roggenkampii 20432		N/A	N/A	LABD01000005/LABD01000010/LABD01000079	-	-	-	-	-
	Enterobacter roggenkampii 35009		N/A	N/A	JZZX01000015/JZZX01000074	-	-	-	-	-
	Enterobacter roggenkampii 35618		N/A	N/A	JZZI01000009/JZZI01000025/JZZI01000027	-	-	-	-	-
	Enterobacter roggenkampii 35651		N/A	N/A	JZZF01000005/JZZF01000010/JZZF01000023/JZZF01000027	-	-	-	-	-
	Enterobacter roggenkampii 35731		N/A	N/A	JZYR01000010/JZYR01000017/JZYR01000025	-	-	-	-	-
	Enterobacter roggenkampii 35734		N/A	N/A	CP012162	-	-	-	-	-
	Enterobacter roggenkampii 41952		Human	Clinical	NDIV01000029/NDIV01000065/NDIV01000098/NDIV01000109	-	-	-	-	-
	Enterobacter roggenkampii 42192		N/A	N/A	JZYJ01000005/JZYJ01000006/JZYJ01000014/JZYJ01000049	-	-	-	-	-
	Enterobacter roggenkampii 43444		N/A	N/A	JZYC01000057/JZYC01000058	-	-	-	-	-
	Enterobacter roggenkampii AP039		N/A	N/A	RXYL01000013/RXYL01000086/RXYL01000110	-	-	-	-	-
	Enterobacter roggenkampii AP40		N/A	N/A	RXYU01000013/RXYU01000066/RXYU01000071/RXYU01000112	-	-	-	-	-
	Enterobacter roggenkampii AR_0367		N/A	N/A	PSQU01000002	-	-	-	-	-
	Enterobacter roggenkampii BP10374		Human	Clinical	CP038471	-	-	-	-	-
	Enterobacter roggenkampii CHS 79		Human	Clinical	KK736240	-	-	-	-	-
	Enterobacter roggenkampii CIDEIMsCOL1		Human	Clinical	JZKL01000004/JZKL01000051	-	-	-	-	-
	Enterobacter roggenkampii CRE34		Human	Clinical	PXKR01000002/PXKR01000005/PXKR01000011	-	-	-	-	-
	Enterobacter roggenkampii CRK0054		Human	Clinical	NEYZ02000062/NEYZ02000072	-	-	-	-	-
	Enterobacter roggenkampii DS05262		Human	Clinical	NPNW01000001/NPNW01000002	NPNW01000005	-	-	-	-
	Enterobacter roggenkampii DS8397		Human	Clinical	NPNS01000001/NPNS01000003	-	-	-	-	-
	Enterobacter roggenkampii DS23372		Human	Clinical	NPNT01000001/NPNT01000002	-	-	-	-	-
	Enterobacter roggenkampii DSM 16690		Human	Clinical	CP017184	-	-	-	-	-
	Enterobacter roggenkampii e54	Enterobacter cloacae	Human	Clinical	FKET01000005/FKET01000018	-	-	-	-	-
	Enterobacter roggenkampii e264	Enterobacter cloacae	Human	Clinical	FKDD01000001/FKDD01000014	-	-	-	-	-
	Enterobacter roggenkampii e362	Enterobacter cloacae	Human	Clinical	FKDT01000001/FKDT01000002	-	-	-	-	-
	Enterobacter roggenkampii e917	Enterobacter cloacae	Human	Clinical	FKHS01000003/FKHS01000009/FKHS01000029/FKHS01000035	-	-	-	-	-
	Enterobacter roggenkampii e1942	Enterobacter cloacae	Human	Clinical	FKBB01000010/FKBB01000016/FKBB01000019	-	-	-	-	-
	Enterobacter roggenkampii e2161	Enterobacter cloacae	Human	Clinical	FKDK01000004/FKDK01000005/FKDK01000017/FKDK01000028	-	-	-	-	-
	Enterobacter roggenkampii EC_38VIM1		Human	Clinical	ATHX01000001/ATHX01000005	-	-	-	-	-
	Enterobacter roggenkampii ECC4204		Human	Clinical	NEEJ01000001/NEEJ01000011	-	-	-	-	-
	Enterobacter roggenkampii ECC4240		Human	Clinical	NEEI01000005/NEEI01000014	-	-	-	-	-
	Enterobacter roggenkampii ECC4241		Human	Clinical	NEEH01000001/NEEH01000006	-	-	-	-	-
	Enterobacter roggenkampii ECNIH14	Enterobacter cloacae	Environment	Wastewater	PQKZ01000002/PQKZ01000006/PQKZ01000007	-	-	-	-	-
	Enterobacter roggenkampii ECY546		Human	Clinical	CP032916	-	-	-	-	-
	Enterobacter roggenkampii FDAARGOS_523		Human	Clinical	CP033800	-	-	-	-	-
	Enterobacter roggenkampii GEO_30_Eff_A	Enterobacter cloacae	Environment	Freshwater	QKPE01000019/QKPE01000024/QKPE01000030	-	-	-	-	-
	Enterobacter roggenkampii GEO_49_Up_A	Enterobacter cloacae	Environment	Freshwater	QKOM01000083/QKOM01000102/QKOM01000115	-	-	-	-	-
	Enterobacter roggenkampii GN1		Environment	Freshwater	JWPV01000009/JWPV01000027/JWPV01000038/JWPV01000080	-	-	-	-	-
	Enterobacter roggenkampii GN02141		Human	Clinical	LEEP01000022/LEEP01000029	-	-	-	-	-
	Enterobacter roggenkampii GN02208		Human	Clinical	LDCK01000005/LDCK01000036	-	-	-	-	-
	Enterobacter roggenkampii GN02440		Human	Clinical	LEET01000032/LEET01000058	-	-	-	-	-
	Enterobacter roggenkampii GN02570		Human	Clinical	LEES01000002/LEES01000031/LEES01000058	-	-	-	-	-
	Enterobacter roggenkampii GN02692		Human	Clinical	LEDI01000002/LEDI01000012/LEDI01000111	-	-	-	-	-
	Enterobacter roggenkampii GN02693		Human	Clinical	LRCA01000013/LRCA01000062/LRCA01000208/LRCA01000218	-	-	-	-	-
	Enterobacter roggenkampii GN04609		Human	Clinical	LVTP01000073/LVTP01000082/LVTP01000090	-	-	-	-	-
	Enterobacter roggenkampii GN04673		Human	Clinical	LVTQ01000013/LVTQ01000027/LVTQ01000112/LVTQ01000231	-	-	-	-	-
	Enterobacter roggenkampii GN05647		Human	Clinical	LVUK01000001/LVUK01000009	-	-	-	-	-
	Enterobacter roggenkampii GN05753		Human	Clinical	LRCX01000134/LRCX0100173/LRCX0100188	-	-	-	-	-
	Enterobacter roggenkampii GN06520		Human	Clinical	LVVI01000012/LVVI01000018/LVVI01000048	-	-	-	-	-
	Enterobacter roggenkampii MGH 34		Human	Clinical	KI535616	-	-	-	-	-
	Enterobacter roggenkampii MGH 54		Human	Clinical	KK736261	-	-	-	-	-
	Enterobacter roggenkampii MGH132		Human	Clinical	NGRL01000001	-	-	-	-	-
	Enterobacter roggenkampii MNCRE16		Human	Clinical	JYMH01000008/JYMH01000041/JYMH01000045	-	-	-	-	-
	Enterobacter roggenkampii PDA134		Plant	Commensal	KV575208/KV575211	-	-	-	-	-
	Enterobacter roggenkampii R2A		Human	Clinical	MBMT01000082/MBMT01000121/MBMT01000168	-	-	-	-	-
	Enterobacter roggenkampii R8E		Human	Clinical	MBTX01000057/MBTX01000084/MBTX01000092	-	-	-	-	-
	Enterobacter roggenkampii R11		Environment	Wastewater	CP019839	-	-	-	-	-
	Enterobacter roggenkampii SMART_269		Human	Clinical	LPQP01000001/LPQP01000012	-	-	-	-	-
	Enterobacter roggenkampii SMART_454		Human	Clinical	LPPZ01000001/LPPZ01000025/LPPZ01000057	-	-	-	-	-
	Enterobacter roggenkampii SMART_763		Human	Clinical	LPPF01000003/LPPF01000005/LPPF01000008/LPPF01000055	-	-	-	-	-
	Enterobacter roggenkampii SMART_930		Human	Clinical	LPOS01000008/LPOS01000015/LPOS01000034	-	-	-	-	-
	Enterobacter roggenkampii ST433:953102574		Human	Clinical	LJEO02000001/LJEO02000149/LJEO02000175	-	-	-	-	-
	Enterobacter roggenkampii TUM15672		Human	Clinical	BGOC01000001/BGOC01000008	-	-	-	-	-
	Enterobacter roggenkampii UCI 39		Human	Clinical	KI973119	-	-	-	-	-
	Enterobacter roggenkampii UCICRE 12		N/A	N/A	KI535461/KI535469	-	-	-	-	-
	Enterobacter roggenkampii WCHECl-1060	Enterobacter cloacae	Human	Clinical	LFDQ02000001	-	-	-	-	-
	Enterobacter roggenkampii WCHEN090037		Human	Clinical	RXSI01000006/RXSI01000021	-	-	-	-	-
	Enterobacter roggenkampii WCHEN090065		Human	Clinical	RXSM01000005/RXSM01000023/RXSM01000024	-	-	-	-	-
	Enterobacter roggenkampii WCHLN045158		Human	Clinical	RXQL01000012/RXQL01000018/RXQL01000019	-	-	-	-	-
	Enterobacter roggenkampii WCHLN045625		Human	Clinical	RXQM01000002/RXQM01000004	-	-	-	-	-
	Enterobacter sesami 103D9	Enterobacter asburiae	Human	Clinical	QMDC01000016/QMDC01000066/QMDC01000070/QMDC01000081	-	-	-	-	-
	Enterobacter sesami 683_ECLO	Enterobacter asburiae	Human	Clinical	JUXG01000080/JUXG01000217/JUXG01000243	-	-	-	-	-
	Enterobacter sesami 995_ECLO	Enterobacter asburiae	Human	Clinical	JUKN01000005/JUKN01000018/JUKN01000139	-	-	-	-	-
	Enterobacter sesami 1027_ECLO	Enterobacter asburiae	Human	Clinical	JWFR01000048/JWFR01000065/JWFR01000159/JWFR01000327	-	-	-	-	-
	Enterobacter sesami 1119_ECLO	Enterobacter asburiae	Human	Clinical	JWCN01000045/JWCN01000058/JWCN01000080	-	-	-	-	-
	Enterobacter sesami 1135_ECLO	Enterobacter asburiae	Human	Clinical	JWBX01000004/JWBX01000095/JWBX01000110	-	-	-	-	-
	Enterobacter sesami 1180_ECLO	Enterobacter asburiae	Human	Clinical	JWAA01000020/JWAA01000048/JWAA01000089	-	-	-	-	-
	Enterobacter sesamiAMA 497	Enterobacter asburiae	Human	Clinical	LLJM01000003/LLJM01000011	-	-	-	-	-
	Enterobacter sesami AMA 590	Enterobacter asburiae	Human	Clinical	LLJN01000003/LLJN01000009	-	-	-	-	-
	Enterobacter sesami AMA 810	Enterobacter asburiae	Human	Clinical	LLJQ01000004/LLJQ01000012	-	-	-	-	-
	Enterobacter sesamiCIDEIMsCOL4	Enterobacter asburiae	Human	Clinical	JZKO01000007/JZKO01000033/JZKO01000039	-	-	-	-	-
	Enterobacter sesami CIDEIMsCOL5	Enterobacter asburiae	Human	Clinical	JZKP01000008/JZKP01000028/JZKP01000036/JZKP01000045	-	-	-	-	-
	Enterobacter sesami CRK0005	Enterobacter asburiae	Human	Clinical	NEYO02000012	-	-	-	-	-
	Enterobacter sesami EA_75	Enterobacter asburiae	Human	Clinical	LZCS01000001	-	-	-	-	-
	Enterobacter sesami EN3600	Enterobacter asburiae	Human	Clinical	NPGK01000001/NPGK01000010/NPGK01000029/NPGK01000034	-	-	-	-	-
	Enterobacter sesami GN02073	Enterobacter asburiae	Human	Clinical	LDCE01000035/LDCE01000036	-	-	-	-	-
	Enterobacter sesami GN04222	Enterobacter asburiae	Human	Clinical	LECX01000032	-	-	-	-	-
	Enterobacter sesami MNCRE14	Enterobacter asburiae	Human	Clinical	JYMF01000012/JYMF01000027	-	-	-	-	-
	Enterobacter sesami NFIX55	Enterobacter asburiae	Human	Clinical	SOCW01000013/SOCW01000016/SOCW01000018	-	-	-	-	-
	Enterobacter sesami Si-M154	Pantoea sesami	N/A	N/A	FQWJ01000004/FQWJ01000007/FQWJ01000016	-	-	-	-	-
	Enterobacter sesami TUM10682	Enterobacter asburiae	Human	Clinical	BEEV01000016/BEEV01000067/BEEV01000106	-	-	-	-	-
	Enterobacter sesami TUM10688	Enterobacter asburiae	Human	Clinical	BEFB01000017/BEFB01000024/BEFB01000029/BEFB01000070	-	-	-	-	-
	Enterobacter sesami TUM10887	Enterobacter hormaechei	Human	N/A	BEFN01000010/BEFN01000034/BEFN01000117	-	-	-	-	-
	Enterobacter sesami UCI 49	Enterobacter asburiae	Human	Clinical	KI973092	-	-	-	-	-
	Enterobacter sesami WCHEA020122	Enterobacter asburiae	Human	Clinical	RXPU01000002/RXPU01000005/RXPU01000016	-	-	-	-	-
	Enterobacter sesami WCHEA045222	Enterobacter asburiae	Human	Clinical	RXPY01000001/RXPY01000005	-	-	-	-	-
	Enterobacter sichuanensis 35699		N/A	N/A	JZYX01000009/JZYX01000016/JZYX01000022	-	-	-	-	-
	Enterobacter sichuanensis A1137	Enterobacter cloacae	Human	Clinical	CP021851	-	CP021851	-	-	-
	Enterobacter sichuanensis DS2686	Enterobacter cloacae	Human	N/A	NPNX01000003/NPNX01000010/NPNX01000028	-	-	-	-	-
	Enterobacter sichuanensis DS11005	Enterobacter cloacae	Human	Clinical	NPNR01000001/NPNR01000002	-	-	-	-	-
	Enterobacter sichuanensis DS15987	Enterobacter cloacae	Human	Clinical	NPNO01000002/NPNO01000008/NPNO01000010	-	-	-	-	-
	Enterobacter sichuanensis DS18454	Enterobacter cloacae	Human	N/A	NPNU01000004/NPNU01000009/NPNU01000033/NPNU01000036	-	-	-	-	-
	Enterobacter sichuanensis DS36577	Enterobacter cloacae	Human	N/A	NPNJ01000003/NPNJ01000009/NPNJ01000013	-	-	-	-	-
	Enterobacter sichuanensis MRY13-0312	Enterobacter cloacae	Human	N/A	BBUQ01000002/BBUQ01000029/BBUQ01000096	-	BBUQ01000003	-	-	-
	Enterobacter sichuanensis SY-70	Enterobacter cloacae	Human	Clinical	JALR01000001/JALR01000008/JALR01000061/JALR01000104	-	JALR01000028/JALR01000055	-	-	-
	Enterobacter sichuanensis WCHECl1597		Human	Clinical	POVL01000002/POVL01000027/POVL01000057/POVL01000099	-	POVL01000044/POVL01000045/POVL01000124	-	-	-
	Enterobacter soli LF7a		N/A	N/A	NC_015968	-	-	-	-	-
	Enterobacter sp. nov 1 333_ECLO	Enterobacter asburiae	Human	Clinical	JVLF01000011/JVLF01000021/JVLF01000113/JVLF01000139	-	-	-	-	-
	Enterobacter sp. nov 1 895_ECLO	Enterobacter asburiae	Human	Clinical	JUOY01000030/JUOY01000085/JUOY01000097	-	-	-	-	-
	Enterobacter sp. nov 1 1009_ECLO	Enterobacter asburiae	Human	Clinical	JWGM01000048/JWGM01000053/JWGM01000104	-	-	-	-	-
	Enterobacter sp. nov 1 1011_EASB	Enterobacter asburiae	Human	Clinical	JWGJ01000024/JWGJ01000063/JWGJ01000119	-	-	-	-	-
	Enterobacter sp. nov 1 1126_ECLO	Enterobacter asburiae	Human	Clinical	JWCF01000051/JWCF01000081/JWCF01000122	-	-	-	-	-
	Enterobacter sp. nov 1 33838	Enterobacter asburiae	N/A	N/A	LAAP01000020/LAAP01000024/LAAP01000025/LAAP01000027	-	-	-	-	-
	Enterobacter sp. nov 1 35642	Enterobacter asburiae	N/A	N/A	JZZG01000008/JZZG01000012/JZZG01000023	-	-	-	-	-
	Enterobacter sp. nov 1 BWH 31	Enterobacter asburiae	Human	Clinical	KI535548/KI535553	-	-	-	-	-
	Enterobacter sp. nov 1 C7	Enterobacter asburiae	Human	Clinical	LDVX01000017/LDVX01000026/LDVX01000080/LDVX01000106	-	-	-	-	-
	Enterobacter sp. nov 1 CAV1043	Enterobacter asburiae	Human	Clinical	CP034336	-	-	-	-	-
	Enterobacter sp. nov 1 colR/S	Enterobacter cloacae	Human	Clinical	CP010512	-	-	-	-	-
	Enterobacter sp. nov 1 e456	Enterobacter cloacae	Human	Clinical	FKEM01000004/FKEM01000006/FKEM01000019	-	-	-	-	-
	Enterobacter sp. nov 1 e545	Enterobacter cloacae	Human	Clinical	FKES01000003/FKES01000007	-	-	-	-	-
	Enterobacter sp. nov 1 e657	Enterobacter cloacae	Human	Clinical	FKFQ01000001/FKFQ01000002	-	-	-	-	-
	Enterobacter sp. nov 1 e669	Enterobacter cloacae	Human	Clinical	FKFV01000001/FKFV01000004	-	-	-	-	-
	Enterobacter sp. nov 1 e794	Enterobacter cloacae	Human	Clinical	FKGK01000010/FKGK01000011/FKGK01000012	-	-	-	-	-
	Enterobacter sp. nov 1 e800	Enterobacter cloacae	Human	Clinical	FKGO01000001/FKGO01000017/FKGO01000049	-	-	-	-	-
	Enterobacter sp. nov 1 e1044	Enterobacter cloacae	Human	Clinical	FJWF01000002/FJWF01000003	-	-	-	-	-
	Enterobacter sp. nov 1 e1087	Enterobacter cloacae	Human	Clinical	FJXI01000001/FJXI01000002/FJXI01000014/FJXI01000019	-	-	-	-	-
	Enterobacter sp. nov 1 e1339	Enterobacter cloacae	Human	Clinical	FJYG01000003/FJYG01000004	-	-	-	-	-
	Enterobacter sp. nov 1 e1556	Enterobacter cloacae	Human	Clinical	FJZP01000002/FJZP01000017	-	-	-	-	-
	Enterobacter sp. nov 1 e2022	Enterobacter cloacae	Human	Clinical	FKBI01000004/FKBI01000011/FKBI01000012	-	-	-	-	-
	Enterobacter sp. nov 1 e2414	Enterobacter cloacae	Human	Clinical	FKCC01000001/FKCC01000002	-	-	-	-	-
	Enterobacter sp. nov 1 EC_287	Enterobacter asburiae	Human	Clinical	LRJA01000001/LRJA01000055	-	-	-	-	-
	Enterobacter sp. nov 1 ECNIH7	Enterobacter cloacae	Environment	Human-associated	CP017990	-	-	-	-	-
	Enterobacter sp. nov 1 ECNIH11	Enterobacter cloacae	Environment	Wastewater	PQKX01000001/PQKX0100002	-	-	-	-	-
	Enterobacter sp. nov 1 ECNIH16	Enterobacter cloacae	Environment	Wastewater	PQKW01000001/PQKW01000002	-	-	-	-	-
	Enterobacter sp. nov 1 EGD_AQ_BF12	Enterobacter asburiae	Environment	Biofouled Membrane	LYYC01000009	-	-	-	-	-
	Enterobacter sp. nov 1 ENIPBJ-CG1	Enterobacter asburiae	Human	Clinical	CP014993	-	-	-	-	-
	Enterobacter sp. nov 1 FDAARGOS_77	Enterobacter cloacae	Human	N/A	CP026975	-	-	-	-	-
	Enterobacter sp. nov 1 GEO_47_Eff_B	Enterobacter asburiae	Environment	Wastewater	QKOV01000012/QKOV01000021/QKOV01000030	-	-	-	-	-
	Enterobacter sp. nov 1 GN02127	Enterobacter asburiae	Human	Clinical	LDCH01000008/LDCH01000015	-	-	-	-	-
	Enterobacter sp. nov 1 GN02709	Enterobacter asburiae	Human	Clinical	LEDH01000005/LEDH01000007/LEDH01000009	-	-	-	-	-
	Enterobacter sp. nov 1 GN03140	Enterobacter asburiae	Human	Clinical	LEDA01000001/LEDA01000015/LEDA01000065	-	-	-	-	-
	Enterobacter sp. nov 1 GN03205	Enterobacter asburiae	Human	Clinical	LRCE01000009/LRCE01000098/LRCE01000140/LRCE01000162/LRCE01000178	-	-	-	-	-
	Enterobacter sp. nov 1 GN03667	Enterobacter asburiae	Human	Clinical	LRCJ01000009/LRCJ01000015/LRCJ01000017/LRCJ01000062	-	-	-	-	-
	Enterobacter sp. nov 1 GN05598	Enterobacter asburiae	Human	Clinical	LVUG01000030/LVUG01000038/LVUG01000055/LVUG01000085	-	-	-	-	-
	Enterobacter sp. nov 1 GN06315	Enterobacter asburiae	Human	Clinical	LVVE01000033/LVVE01000059/LVVE01000120	-	-	-	-	-
	Enterobacter sp. nov 1 JM-458T	Enterobacter asburiae	N/A	N/A	FXLQ01000062	-	-	-	-	-
	Enterobacter sp. nov 1 MNCRE3	Enterobacter asburiae	Human	Clinical	JZCX01000013/JZCX01000024/JZCX01000040	-	-	-	-	-
	Enterobacter sp. nov 1 MNCRE20	Enterobacter asburiae	Human	Clinical	JYMM01000001/JYMM01000004/JYMM01000034	-	-	-	-	-
	Enterobacter sp. nov 1 NUH13_ECL030	Enterobacter asburiae	Human	Clinical	BIGA01000034/BIGA01000051/BIGA01000055	-	-	-	-	-
	Enterobacter sp. nov 1 NUH15_ECL032	Enterobacter asburiae	Human	Clinical	BIGE01000028/BIGE01000034	-	-	-	-	-
	Enterobacter sp. nov 1 NUH15_ECL035	Enterobacter asburiae	Human	Clinical	BIGF01000004/BIGF01000006	-	-	-	-	-
	Enterobacter sp. nov 1 SMART_1470	Enterobacter asburiae	Human	Clinical	LRJQ01000001/LRJQ01000023	-	-	-	-	-
	Enterobacter sp. nov 1 ST252:19870317JSK	Enterobacter asburiae	Human	Clinical	LJDJ02000013/LJDJ02000027/LJDJ02000031	-	-	-	-	-
	Enterobacter sp. nov 1 ST435:939705067	Enterobacter asburiae	Human	Clinical	LJEY02000035/LJEY02000179/LJEY02000183/LJEY02000208	-	-	-	-	-
	Enterobacter sp. nov 1 WCHEA045006	Enterobacter asburiae	Human	Clinical	RXPL01000004/RXPL01000007	-	-	-	-	-
	Enterobacter sp. nov 1 WCHEA045067	Enterobacter asburiae	Human	Clinical	RXPV01000003/RXPV01000005	-	-	-	-	-
	Enterobacter sp. nov 1 WCHEA090058	Enterobacter asburiae	Human	Clinical	RXSB01000006/RXSB01000011	-	-	-	-	-
	Enterobacter sp. nov 1 YDC337-2	Enterobacter asburiae	Human	Clinical	PGIQ01000021/PGIQ01000026/PGIQ01000030	-	-	-	-	-
	Enterobacter sp. nov 2 1131_ECLO	Enterobacter cloacae	Human	N/A	JWCB01000105/JWCB01000108	-	-	-	-	-
	Enterobacter sp. nov 2 1160_ECLO	Enterobacter cloacae	Human	N/A	JWAV01000038/JWAV01000042/JWAV01000060/JWAV01000115	-	-	-	-	-
	Enterobacter sp. nov 2 1161_ECLO	Enterobacter cloacae	Human	N/A	JWAU01000030/JWAU01000041	-	-	-	-	-
	Enterobacter sp. nov 2 C1	Enterobacter asburiae	Environment	Soil	JACW01000033/JACW01000049/JACW01000051	-	-	-	-	-
	Enterobacter sp. nov 2 LH74	Enterobacter asburiae	Human	Clinical	FCNO01000002/FCNO01000007	-	-	-	-	-
	Enterobacter sp. nov 2 WCHEA045189	Enterobacter asburiae	Human	Clinical	RXPX01000001/RXPX01000007	-	-	-	-	-
	Enterobacter sp. nov 2 WCHEA090034	Enterobacter asburiae	Human	Clinical	RXRP01000001/RXRP01000007	-	-	-	-	-
	Enterobacter sp. nov 3 1216	Enterobacter asburiae	N/A	N/A	RBKW01000007/RBKW01000012	-	-	-	-	-
	Enterobacter sp. nov 4 WCHEA045073	Enterobacter asburiae	Human	Clinical	RXPW01000001/RXPW01000002	-	-	-	-	-
	Enterobacter sp. nov 5 C9	Enterobacter cancerogenus	Environment	Soil	MTKD01000001/MTKD01000008	-	MTKD01000008	-	-	-
	Enterobacter sp. nov 6 E3442	Enterobacter cloacae	Animal (Shrimp)	Commensal	CP033466	-	-	-	-	-
	Enterobacter sp. nov 7 624_ECLO	Enterobacter cloacae	Human	N/A	JUZQ01000023/JUZQ01000091/JUZQ01000155	-	-	-	-	-
	Enterobacter sp. nov 7 630_ECLO	Enterobacter cloacae	Human	N/A	JUZJ01000009/JUZJ01000087/JUZJ01000095	-	-	-	-	-
	Enterobacter sp. nov 7 amazonensis	Enterobacter cloacae	Environment	Freshwater	PZPP01000008/PZPP01000011	-	-	-	-	-
	Enterobacter sp. nov 7 CZ-1	Enterobacter cloacae	Environment	Soil	CP035738	-	-	-	-	-
	Enterobacter sp. nov 7 JD6301	Enterobacter cloacae	Environment	Freshwater	JDWH01000002/JDWH01000013	-	-	-	-	-
	Enterobacter sp. nov 7 JD8715	Enterobacter cloacae	Environment	Freshwater	KK365561/KK365562/KK365564	-	-	-	-	-
	Enterobacter sp. nov 8 153C2	Enterobacter hormaechei	Human	Clinical	QMCQ01000003/QMCQ01000027/QMCQ01000046	QMCQ01000012/QMCQ01000035/QMCQ01000052	-	-	-	-
	Enterobacter sp. nov 8 451	Enterobacter cloacae	Human	Clinical	NSIZ01000004/NSIZ01000016/NSIZ01000039/NSIZ01000041	NSIZ01000015/NSIZ01000027/NSIZ01000066	-	-	-	-
	Enterobacter sp. nov 8 C45	Enterobacter cloacae	Human	Clinical	LT991957	LT991957	-	-	-	-
	Enterobacter sp. nov 8 GEN000188	Enterobacter cloacae	Human	Clinical	SEKG01000003/SEKG01000029/SEKG01000038	SEKG01000002	-	-	-	-
	Enterobacter sp. nov 8 GN06232	Enterobacter cloacae	Human	Clinical	LVVA01000001/LVVA01000012	LVVA01000018	-	-	-	-
	Enterobacter sp. nov 8 KCJK1725	Enterobacter cloacae	Animal (Cow)	Commensal	LXPZ01000011/LXPZ01000037	-	LXPZ01000001	-	-	-
	Enterobacter sp. nov 8 KCJK1735	Enterobacter cloacae	Animal (Bovine)	Commensal	LXPT01000001/LXPT01000011/LXPT01000034	-	LXPT01000001	-	-	-
	Enterobacter sp. nov 8 ND22	Enterobacter cloacae	Animal (Bovine)	Commensal	LZEN01000017/LZEN01000018/LZEN01000024	-	LZEN01000002	-	-	-
	Enterobacter sp. nov 9 148H3	Enterobacter cloacae	Human	N/A	QMCS01000015/QMCS01000026	-	-	-	-	-
	Enterobacter sp. nov 10 e483	Enterobacter cloacae	Human	Clinical	FKEG01000001/FKEG01000004	FKEG01000006.1	-	-	-	-
	Enterobacter sp. nov 10 GN03164	Enterobacter cloacae	Human	Clinical	LECZ01000022/LECZ01000027	LECZ01000026	LECZ01000022	-	-	-
	Enterobacter sp. nov 10 GN04363	Enterobacter cloacae	Human	Clinical	LRCR01000002/LRCR01000012/LRCR01000056	LRCR01000003	-	-	-	-
	Enterobacter sp. nov 10 GN05526	Enterobacter cloacae	Human	Clinical	LVUF01000060/LVUF01000090	LVUF01000061/ LVUF01000062	-	-	-	-
	Enterobacter sp. nov 11 WCHEM090044	Enterobacter mori	Human	Clinical	RXRX01000001/RXRX01000008	-	-	-	-	-
	Enterobacter sp. nov 12 e773	Enterobacter cloacae	Human	Clinical	FKGE01000005/FKGE01000018	-	-	-	-	-
	Enterobacter sp. nov 12 e1252	Enterobacter cloacae	Human	Clinical	FJXR01000007/FJXR01000017	-	-	-	-	-
	Escherichia albertii 05-3106		N/A	N/A	CP030778	CP030778	-	-	-	-
	Escherichia albertii 06-3542		Human	Clinical	CP034162	-	-	-	-	-
	Escherichia albertii 07-3866		N/A	N/A	CP030781	CP030781	-	-	-	-
	Escherichia albertii 20H38		Human	Clinical	BBVE01000005/BBVE01000018	BBVE01000030/BBVE01000040	-	-	-	-
	Escherichia albertii 24		Human	Clinical	BBVF01000010/BBVF01000014	-	-	-	-	-
	Escherichia albertii 403_13		Human	Clinical	PDHK01000001/PDHK01000013	PDHK01000002	-	-	-	-
	Escherichia albertii 1551-2		Human	Clinical	CP025317	-	-	-	-	-
	Escherichia albertii 2012EL-1823B		N/A	N/A	CP030783	-	-	-	-	-
	Escherichia albertii 2013C-4143		N/A	N/A	CP030787	-	-	-	-	-
	Escherichia albertii 2014C-4015		N/A	N/A	CP034166	-	-	-	-	-
	Escherichia albertii 2014C-4356		N/A	N/A	CP024282	-	-	-	-	-
	Escherichia albertii 20507-2		Animal (Duck)	Commensal	PYQT01000002/PYQT01000027/PYQT01000035	-	-	-	-	-
	Escherichia albertii 94389		Human	N/A	BBVH01000020/BBVH01000033/BBVH01000036	-	-	-	-	-
	Escherichia albertii AZK-6-2		Animal (Avian)	Commensal	BJCX01000006/BJCX01000010	-	-	-	-	-
	Escherichia albertii B156		N/A	N/A	ADJH01000009	ADJH01000009	-	-	-	-
	Escherichia albertii CB9786		Human	Clinical	AP014856	-	-	-	-	-
	Escherichia albertii CB9791		Human	Clinical	BBVS01000015/BBVS01000027/BBVS01000033	-	-	-	-	-
	Escherichia albertii CB10113		Animal (Cat)	Commensal	BBVR01000001/BBVR01000008	-	-	-	-	-
	Escherichia albertii ChinaSP140150		Animal (Cow)	Commensal	CP025676	-	-	-	-	-
	Escherichia albertii E2675		Animal (Bird)	Commensal	BBVT01000001/BBVT01000002	-	-	-	-	-
	Escherichia albertii EC03-127		Human	Clinical	BBVU01000001/BBVU01000044	BBVU01000038/BBVU01000048	-	-	-	-
	Escherichia albertii EC03-195		Human	Clinical	BBVV01000002/BBVV01000004	BBVV01000020	-	-	-	-
	Escherichia albertii EC05-44		Human	Clinical	BBVX01000003/BBVX01000006	-	-	-	-	-
	Escherichia albertii EC05-81		Human	Clinical	BBVY01000001/BBVY01000002	BBVY01000022	-	-	-	-
	Escherichia albertii EC05-160		Human	Clinical	BBVW01000003/BBVW01000011	BBVW01000001	-	-	-	-
	Escherichia albertii EC06-170		Human	Clinical	AP014857	AP014857	-	-	-	-
	Escherichia albertii Gifu_53		Animal (Avian)	Commensal	BJDB01000013/BJDB01000031/BJDB01000036	-	-	-	-	-
	Escherichia albertii Gyo_GY2		Animal (Avian)	Commensal	BJDA01000003/BJDA01000010	BJDA01000025	-	-	-	-
	Escherichia albertii HIPH08472		Human	Clinical	BBVZ01000005/BBVZ01000007	-	-	-	-	-
	Escherichia albertii Hiroshima3582		N/A	N/A	BEGZ01000214/BEGZ01000360/BEGZ01000436	BEGZ01000348/BEGZ01000481	-	-	-	-
	Escherichia albertii Jun-51		N/A	N/A	BBVG01000012/BBVG01000018	-	-	-	-	-
	Escherichia albertii K7394		Human	Clinical	BBWA01000006/BBWA01000007	BBWA01000004	-	-	-	-
	Escherichia albertii K7744		Human	Clinical	BBWB01000010/BBWB01000018	BBWB01000026	-	-	-	-
	Escherichia albertii K7756		Human	Clinical	BBWC01000002/BBWC01000003	-	-	-	-	-
	Escherichia albertii KF1		Human	Clinical	CP007025	CP007025	-	-	-	-
	Escherichia albertii KU20110014		Human	Clinical	BBWD01000019/BBWD01000028/BBWD01000035	-	-	-	-	-
	Escherichia albertii MBT-EA1		Environment	Food (Lettuce)	PTLP01000001	-	-	-	-	-
	Escherichia albertii Mex-12/320a		Human	Clinical	SIZV01000020/SIZV01000024/SIZV01000028	SIZV01000027	-	-	-	-
	Escherichia albertii Mkr3964		Human	Clinical	BJDC01000004/BJDC01000006/BJDC01000034	BJDC01000021	-	-	-	-
	Escherichia albertii Mkr3965		Human	Clinical	BJDD01000002/BJDD01000021	-	-	-	-	-
	Escherichia albertii MOD1-EC1698		Human	Clinical	PTRT01000009/PTRT01000119/PTRT01000127	-	-	-	-	-
	Escherichia albertii MOD1-EC1723		Human	Clinical	PTRS01000027/PTRS01000030/PTRS01000081	-	-	-	-	-
	Escherichia albertii MOD1-EC1724		Human	Clinical	PTRR01000005/PTRR01000010	-	-	-	-	-
	Escherichia albertii MOD1-EC1732		Human	Clinical	PTTF01000011/PTTF01000018	-	-	-	-	-
	Escherichia albertii MOD1-EC1733		Human	Clinical	PTTE01000002/PTTE01000010/PTTE01000020	-	-	-	-	-
	Escherichia albertii MOD1-EC5045		Human	Clinical	PTTD01000003/PTTD01000006	-	-	-	-	-
	Escherichia albertii MOD1-EC5802		Environment	Food (Meat)	PTSV01000002/PTSV01000004	-	-	-	-	-
	Escherichia albertii MOD1-EC5952		Animal (Duck)	Commensal	PTSQ01000013/PTSQ01000017	-	-	-	-	-
	Escherichia albertii MOD1-EC6145		Animal (Duck)	Commensal	PTSJ01000003/PTSJ01000004	-	-	-	-	-
	Escherichia albertii NBRC 107761		Animal (Avian)	Commensal	BBMY01000014/BBMY01000129/BBMY01000138	-	-	-	-	-
	Escherichia albertii NCTC 9362		N/A	N/A	CP034213	CP034213	-	-	-	-
	Escherichia albertii NIAH_Bird_2		Animal (Bird)	Commensal	BBVK01000003/BBVK01000013	-	-	-	-	-
	Escherichia albertii NIAH_Bird_3		Animal (Bird)	Commensal	AP014855	-	-	-	-	-
	Escherichia albertii NIAH_Bird_5		Animal (Bird)	Commensal	BBVP01000014/BBVP01000025	-	-	-	-	-
	Escherichia albertii NIAH_Bird_8		Animal (Bird)	Commensal	BBVQ01000003/BBVQ01000020/BBVQ01000043	BBVQ01000023	-	-	-	-
	Escherichia albertii NIAH_Bird_13		Animal (Bird)	Commensal	BBVI01000005/BBVI01000008	BBVI01000002	-	-	-	-
	Escherichia albertii NIAH_Bird_16		Animal (Bird)	Commensal	BBVJ01000001/BBVJ01000021	-	-	-	-	-
	Escherichia albertii NIAH_Bird_23		Animal (Bird)	Commensal	BBVL01000001/BBVL01000022	-	-	-	-	-
	Escherichia albertii NIAH_Bird_24		Animal (Bird)	Commensal	BBVM01000006/BBVM01000007	BBVM01000001	-	-	-	-
	Escherichia albertii NIAH_Bird_25		Animal (Bird)	Commensal	BBVN01000014/BBVN01000022	BBVN01000038	-	-	-	-
	Escherichia albertii NIAH_Bird_26		Animal (Bird)	Commensal	BBVO01000015/BBVO01000017	-	-	-	-	-
	Escherichia albertii TW07627		N/A	N/A	CH991859	-	-	-	-	-
	Escherichia albertii TW08933		Human	Commensal	AEJU01000057/AEJU01000079/AEJU01000186/AEJU01000192	-	-	-	-	-
	Escherichia albertii TW15818		N/A	N/A	AEJY01000061/AEJY01000092/AEJY01000114/AEJY01000118	AEJY01000012/AEJY01000024/AEJY01000198/AEJY01000271/AEJY01000278	-	-	-	-
	Escherichia albertii U350-1		Animal (Bird)	Commensal	BJCW01000005/BJCW01000009	-	-	-	-	-
	Escherichia albertii ZAH-1-3		Animal (Bird)	Commensal	BJCT01000003/BJCT01000020	-	-	-	-	-
	Escherichia albertii ZAI-5-1		Animal (Bird)	Commensal	BJCU01000001/BJCU01000010	BJCU01000003	-	-	-	-
	Escherichia albertii ZAI-52-1		Animal (Bird)	Commensal	BJCV01000012/BJCV01000015/BJCV01000026	-	-	-	-	-
	Escherichia coli 2-427-07_S4_C2		Human	N/A	JNRA01000003/JNRA01000015	JNRA01000001	-	-	-	-
	Escherichia coli 3-020-07_S4_C1		Human	N/A	JONC01000017/JONC01000057/JONC01000070/JONC01000084	JONC01000061	-	-	-	-
	Escherichia coli 3-073-06_S1_C1		Human	N/A	JNRU01000010/JNRU01000021	JNRU01000002	-	-	-	-
	Escherichia coli 6-175-07_S1_C1		Human	N/A	JOQR01000007/JOQR01000010	-	-	-	-	-
	Escherichia coli 6-319-05_S3_C2		Human	N/A	JORG01000095/JORG01000100/JORG01000101	-	-	-	-	-
	Escherichia coli 8-415-05_S4_C1		Human	N/A	JOMT01000098/JOMT01000106	-	-	-	-	-
	Escherichia coli 8-415-05_S4_C2		Human	N/A	JOMU01000090/JOMU01000094	-	-	-	-	-
	Escherichia coli 3003		Environment	Freshwater	AFAF02000005	AFAF02000007	-	-	-	-
	Escherichia coli 7996-1		Human	N/A	JDWS01000001/JDWS01000005	-	-	-	-	-
	Escherichia coli A25922R		Human	N/A	KI535058/KI535092	-	-	-	-	-
	Escherichia coli AA86		Animal (Bovine)	Commensal	AFET01000001	-	-	-	-	-
	Escherichia coli APEC O2-211		Animal (Avian)	Commensal	CP006834	-	-	-	-	-
	Escherichia coli ATCC 11775		Human	Clinical	CP033092	-	-	-	-	-
	Escherichia coli B671		N/A	N/A	ADIP01000009/ADIP01000015	ADIP01000007	-	-	-	-
	Escherichia coli BIDMC 20B		Human	Clinical	KI929677	KI929677	-	-	-	-
	Escherichia coli BIDMC 49b		Human	Clinical	KI929791	-	-	-	-	-
	Escherichia coli BIDMC 62		Human	Clinical	KK736298	KK736299	-	-	-	-
	Escherichia coli BIDMC 63		Human	Clinical	KK736310/KK736311	KK736311	-	-	-	-
	Escherichia coli BIDMC 70		Human	Clinical	KK736338	KK736338	-	-	-	-
	Escherichia coli BIDMC 78		Human	Clinical	KK736438/KK736439	KK736438	-	-	-	-
	Escherichia coli BWH 24		Human	Clinical	AXLH01000003	AXLH01000003	-	-	-	-
	Escherichia coli BWH 34		Human	Clinical	KI929787	KI929787	-	-	-	-
	Escherichia coli C9_92		Human	N/A	AICE01000035/AICE01000082	AICE01000029	-	-	-	-
	Escherichia coli C262_10		Human	N/A	AIAP01000020/AIAP01000050	-	-	-	-	-
	Escherichia coli C586_05		Human	N/A	AIBG01000050/AIBG01000120	-	-	-	-	-
	Escherichia coli C887_10		Human	N/A	AICB01000006/AICB01000012	-	-	-	-	-
	Escherichia coli ED1a		Human	Commensal	NC_011745	-	-	-	-	-
	Escherichia coli GSK2024		Human	Clinical	AXEO01000001	-	-	-	-	-
	Escherichia coli H223		N/A	N/A	ADIV01000014	-	-	-	-	-
	Escherichia coli H252		N/A	N/A	GL871892/GL871893	-	-	-	-	-
	Escherichia coli HM27		Human	N/A	APNU01000001	-	-	-	-	-
	Escherichia coli HVH 20 (4-5865042)		Human	Clinical	KE699006	-	-	-	-	-
	Escherichia coli HVH 24 (4-5985145)		Human	Clinical	KE699036/KE699037	-	-	-	-	-
	Escherichia coli HVH 40 (4-1219782)		Human	Clinical	KE699211/KE699214	-	-	-	-	-
	Escherichia coli HVH 55 (4-2646161)		Human	Clinical	KE699321	-	-	-	-	-
	Escherichia coli HVH 56 (4-2153033)		Human	Clinical	KE699325	-	-	-	-	-
	Escherichia coli HVH 70 (4-2963531)		Human	Clinical	KE699424/KE699425	-	-	-	-	-
	Escherichia coli HVH 76 (4-2538717)		Human	Clinical	KE699459	-	-	-	-	-
	Escherichia coli HVH 80 (4-2428830)		Human	Clinical	KE699560/KE699561	-	-	-	-	-
	Escherichia coli HVH 83 (4-2051087)		Human	Clinical	KI669339/KI669348	-	-	-	-	-
	Escherichia coli HVH 86 (4-7026218)		Human	Clinical	KI538694	-	-	-	-	-
	Escherichia coli HVH 90 (4-3191362)		Human	Clinical	KE699643	KE699642	-	-	-	-
	Escherichia coli HVH 95 (4-6074464)		Human	Clinical	KE699681	-	-	-	-	-
	Escherichia coli HVH 111 (4-7039018)		Human	Clinical	KE699805/KE699806	-	-	-	-	-
	Escherichia coli HVH 112 (4-5987253)		Human	Clinical	KE699820/KE699821	-	-	-	-	-
	Escherichia coli HVH 116 (4-6879942)		Human	Clinical	KE699890	-	-	-	-	-
	Escherichia coli HVH 141 (4-5995973)		Human	Clinical	KE700179/KE700180	KE700179	-	-	-	-
	Escherichia coli HVH 146 (4-3189767)		Human	Clinical	KE700235	KE700234	-	-	-	-
	Escherichia coli HVH 149 (4-4451880)		Human	Clinical	KE700251	-	-	-	-	-
	Escherichia coli HVH 153 (3-9344314)		Human	Clinical	KE700287/KE700288	-	-	-	-	-
	Escherichia coli HVH 158 (4-3224287)		Human	Clinical	KE700388	-	-	-	-	-
	Escherichia coli HVH 159 (4-5818141)		Human	Clinical	KE700400	-	-	-	-	-
	Escherichia coli HVH 161 (4-3119890)		Human	Clinical	KE700427/KE700429	-	-	-	-	-
	Escherichia coli HVH 169 (4-1075578)		Human	Clinical	E700489	-	-	-	-	-
	Escherichia coli HVH 171 (4-3191958)		Human	Clinical	KE700517/KE700518	-	-	-	-	-
	Escherichia coli HVH 177 (4-2876612)		Human	Clinical	KI669355	-	-	-	-	-
	Escherichia coli HVH 178 (4-3189163)		Human	Clinical	KI538782	-	-	-	-	-
	Escherichia coli HVH 184 (4-3343286)		Human	Clinical	KE700636/KE700641	-	-	-	-	-
	Escherichia coli HVH 190 (4-3255514)		Human	Clinical	KE747800/KE747801	-	-	-	-	-
	Escherichia coli HVH 192 (4-3054470)		Human	Clinical	KE700777/KE700778	-	-	-	-	-
	Escherichia coli HVH 193 (4-3331423)		Human	Clinical	KE700784	KE700784	-	-	-	-
	Escherichia coli HVH 199 (4-5670322)		Human	Clinical	KE700829/KE700830	-	-	-	-	-
	Escherichia coli HVH 205 (4-3094677)		Human	Clinical	KE700881	KE700876	-	-	-	-
	Escherichia coli J96		N/A	N/A	ALIN02000007/ALIN02000009	-	-	-	-	-
	Escherichia coli K1		Human	Clinical	AWQJ01000001	-	-	-	-	-
	Escherichia coli KOEGE 30 (63a)		Human	Clinical	KE701225/KE701229	-	-	-	-	-
	Escherichia coli KOEGE 32 (66a)		Human	Clinical	KE701237	-	-	-	-	-
	Escherichia coli KTE5		Human	N/A	KB732230/KB732233	-	-	-	-	-
	Escherichia coli KTE6		Human	Clinical	KB732993	KB732993	-	-	-	-
	Escherichia coli KTE17		Human	Clinical	KB733000	-	-	-	-	-
	Escherichia coli KTE19		Human	Clinical	KE136675	KE136675	-	-	-	-
	Escherichia coli KTE43		Human	Clinical	KB733426	KB733425	-	-	-	-
	Escherichia coli KTE45		Human	Clinical	KB733365	-	-	-	-	-
	Escherichia coli KTE46		Human	Clinical	KB733030	-	-	-	-	-
	Escherichia coli KTE63		Human	N/A	KB733049	-	-	-	-	-
	Escherichia coli KTE67		Human	N/A	KB732771	-	-	-	-	-
	Escherichia coli KTE84		Human	Clinical	KB733108	-	-	-	-	-
	Escherichia coli KTE123		Human	N/A	KB733071	-	-	-	-	-
	Escherichia coli KTE148		Human	N/A	ANYE01000016/039/040	-	-	-	-	-
	Escherichia coli KTE165		Human	Clinical	KB733141	KB733141	-	-	-	-
	Escherichia coli KTE173		Human	Clinical	KB733439	-	-	-	-	-
	Escherichia coli KTE175		Human	N/A	KB733158/0160	-	-	-	-	-
	Escherichia coli KTE183		Human	Clinical	KB733173	-	-	-	-	-
	Escherichia coli KTE186		Human	N/A	KE136887/894	-	-	-	-	-
	Escherichia coli KTE188		Human	N/A	KB732421	-	-	-	-	-
	Escherichia coli KTE192		Human	Clinical	KB733145	-	-	-	-	-
	Escherichia coli KTE201		Human	N/A	KB732477/482	-	-	-	-	-
	Escherichia coli KTE217		Human	N/A	KB733230	-	-	-	-	-
	Escherichia coli KTE218		Human	Clinical	KB733215	-	-	-	-	-
	Escherichia coli KTE219		Human	N/A	KE136949/951	KE136949	-	-	-	-
	Escherichia coli KTE220		Human	N/A	KB733367	-	-	-	-	-
	Escherichia coli KTE227		Human	Clinical	KB733358/359	-	-	-	-	-
	Escherichia coli KTE229		Human	Clinical	KB733235	-	-	-	-	-
	Escherichia coli MGH107		Human	N/A	KQ087662	KQ087662	-	-	-	-
	Escherichia coli RS218		Human	Clinical	CP007149	-	-	-	-	-
	Escherichia coli SF-088		Human	Clinical	CP012635	-	-	-	-	-
	Escherichia coli SF-173		Human	Clinical	CP012631	-	-	-	-	-
	Escherichia coli UCD_JA17_pb		Human	Clinical	JMJA01000001	-	-	-	-	-
	Escherichia coli UMEA 3585-1		Human	Clinical	KE702412	-	-	-	-	-
	Escherichia coli UMEA 3662-1		Human	Clinical	KE702475	-	-	-	-	-
	Escherichia dysenteriae 07-3308	Shigella dysenteriae	Human	Clinical	CP026878 (partial)	-	-	-	-	-
	Escherichia dysenteriae 09BKT024447	Escherichia coli	N/A	N/A	AVRK01000050/AVRK01000090/AVRK01000092	-	-	-	-	-
	Escherichia dysenteriae 10.0833	Escherichia coli	N/A	N/A	JH969213/JH969393/JH969397/JH969398	-	-	-	-	-
	Escherichia dysenteriae 53-3937	Shigella dysenteriae	Human	Clinical	CP026780	-	-	-	-	-
	Escherichia dysenteriae 80-547	Shigella dysenteriae	Human	Clinical	CP026784 (partial)	-	-	-	-	-
	Escherichia dysenteriae 90.0039	Escherichia coli	N/A	N/A	KB006570/KB006698/KB006714	-	-	-	-	-
	Escherichia dysenteriae 90.2281	Escherichia coli	N/A	N/A	KB005838/KB006000/KB006004	-	-	-	-	-
	Escherichia dysenteriae 95.0943	Escherichia coli	N/A	N/A	KB000914/KB001075/KB001078	-	-	-	-	-
	Escherichia dysenteriae 96.0932	Escherichia coli	N/A	N/A	ANLW01000001	-	-	-	-	-
	Escherichia dysenteriae 97.0007	Escherichia coli	N/A	N/A	ANMC01000001	-	-	-	-	-
	Escherichia dysenteriae 99.0672	Escherichia coli	N/A	N/A	ANMD01000001	-	-	-	-	-
	Escherichia dysenteriae 99.0814	Escherichia coli	N/A	N/A	AODY01000001	-	-	-	-	-
	Escherichia dysenteriae 1617	Shigella dysenteriae	Human	Clinical	ADUT01000046/ADUT01000061 (partial)	-	-	-	-	-
	Escherichia dysenteriae 2886-75	Escherichia coli	Human	Clinical	AVRR01000034/AVRR01000068/AVRR01000072	-	-	-	-	-
	Escherichia dysenteriae ATCC 13313	Shigella dysenteriae	Human	Clinical	CP026774 (partial)	-	-	-	-	-
	Escherichia dysenteriae B7-1	Escherichia coli	Human	Clinical	AVRC01000012/AVRC01000027	-	-	-	-	-
	Escherichia dysenteriae B26-1	Escherichia coli	Human	Clinical	AVQU01000017/AVQU01000032	-	-	-	-	-
	Escherichia dysenteriae B29-1	Escherichia coli	Human	Clinical	AVQY01000036/AVQY01000067/AVQY01000070	-	-	-	-	-
	Escherichia dysenteriae B29-2	Escherichia coli	Human	Clinical	AVQZ01000037/AVQZ01000073/AVQZ01000074/AVQZ01000075	-	-	-	-	-
	Escherichia dysenteriae B36-1	Escherichia coli	Human	Clinical	AVRA01000034/AVRA01000063/AVRA01000065	-	-	-	-	-
	Escherichia dysenteriae B94	Escherichia coli	Human	Clinical	AVRF01000013/AVRF01000033	-	-	-	-	-
	Escherichia dysenteriae B95	Escherichia coli	Human	Clinical	AVRG01000012/AVRG01000027	-	-	-	-	-
	Escherichia dysenteriae B102	Escherichia coli	Human	Clinical	AVQS01000038/AVQS01000075/AVQS01000077/AVQS01000078	-	-	-	-	-
	Escherichia dysenteriae B107	Escherichia coli	Human	Clinical	AVQT01000019/AVQT01000032	-	-	-	-	-
	Escherichia dysenteriae BU53M1	Shigella dysenteriae	Human	Clinical	CP024466 (partial)	-	-	-	-	-
	Escherichia dysenteriae BWH 32	Escherichia coli	Human	N/A	KI535524	-	-	-	-	-
	Escherichia dysenteriae C12_92	Escherichia coli	Human	Clinical	AIAE01000043/AIAE01000221	-	-	-	-	-
	Escherichia dysenteriae C161_11	Escherichia coli	Human	Clinical	AIAI01000024/AIAI01000079/AIAI01000333	-	-	-	-	-
	Escherichia dysenteriae CB7326	Escherichia coli	N/A	N/A	AMUH01000001	-	-	-	-	-
	Escherichia dysenteriae DEC3F	Escherichia coli	Human	Clinical	AIFJ01000024/AIFJ01000052/AIFJ01000053	-	-	-	-	-
	Escherichia dysenteriae E101	Escherichia coli	N/A	N/A	JH590512/JH590527/JH590534	-	-	-	-	-
	Escherichia dysenteriae EC1735	Escherichia coli	Human	Clinical	JH958058/JH958207/JH958210/JH958211	-	-	-	-	-
	Escherichia dysenteriae EC1863	Escherichia coli	Human	Clinical	JH692729/JH692870/JH692873	-	-	-	-	-
	Escherichia dysenteriae EC4421	Escherichia coli	Human	Clinical	JH696339/JH696503/JH696509	-	-	-	-	-
	Escherichia dysenteriae EC4422	Escherichia coli	Human	Clinical	JH695981/JH696134/JH696137	-	-	-	-	-
	Escherichia dysenteriae EC4437	Escherichia coli	Human	Clinical	JH694103/JH694257/JH694260	-	-	-	-	-
	Escherichia dysenteriae EC4439	Escherichia coli	Human	Clinical	AKMJ1000001	-	-	-	-	-
	Escherichia dysenteriae FDA517	Escherichia coli	Human	Clinical	JH701678/JH701891/JH701895	-	-	-	-	-
	Escherichia dysenteriae FRIK920	Escherichia coli	Animal (Bovine)	Pathogen	AMTP01000014/AMTP01000047/AMTP01000078	-	-	-	-	-
	Escherichia dysenteriae FRIK1985	Escherichia coli	Animal (Bovine)	Pathogen	AKKZ01000001	-	-	-	-	-
	Escherichia dysenteriae FRIK1990	Escherichia coli	Animal (Bovine)	Pathogen	AKLA0100001	-	-	-	-	-
	Escherichia dysenteriae FRIK1996	Escherichia coli	Animal (Bovine)	Pathogen	JH697987/JH6978155/JH697169	-	-	-	-	-
	Escherichia dysenteriae KTE112	Escherichia coli	Human	Clinical	ANXP01000001	-	-	-	-	-
	Escherichia dysenteriae KTE196	Escherichia coli	Human	Clinical	KB733178/KB733179	-	-	-	-	-
	Escherichia dysenteriae M3	Escherichia coli	Human	Clinical	AWPO01000001	-	-	-	-	-
	Escherichia dysenteriae M12	Escherichia coli	Human	Clinical	AWPX0100001	-	-	-	-	-
	Escherichia dysenteriae M14	Escherichia coli	Human	Clinical	AWPZ0100001	-	-	-	-	-
	Escherichia dysenteriae M16	Escherichia coli	Human	Clinical	AWQB0100001	-	-	-	-	-
	Escherichia dysenteriae M18	Escherichia coli	Human	Clinical	AWQD0100001	-	-	-	-	-
	Escherichia dysenteriae M22	Escherichia coli	Human	Clinical	AWQH0100001	-	-	-	-	-
	Escherichia dysenteriae M23	Escherichia coli	Human	Clinical	AWQI0100001	-	-	-	-	-
	Escherichia dysenteriae M718	Escherichia coli	N/A	N/A	ADAW01000001	-	-	-	-	-
	Escherichia dysenteriae N36410PS	Escherichia coli	Animal (Bovine)	Pathogen	KZ160337/KZ160347/KZ160351	-	-	-	-	-
	Escherichia dysenteriae N37122PS	Escherichia coli	Animal (Bovine)	Pathogen	KZ160271/KZ160273/KZ160281	-	-	-	-	-
	Escherichia dysenteriae NCTC 9718	Shigella dysenteriae	Human	Clinical	CP026786 (partial)	-	-	-	-	-
	Escherichia dysenteriae O145:H28 str. RM12761	Escherichia coli	Environment	Food (ice cream)	CP007133	-	-	-	-	-
	Escherichia dysenteriae O145:NM str. 06-3484	Escherichia coli	Human	Clinical	JHNN01000012/JHNN01000048/JHNN01000049	-	-	-	-	-
	Escherichia dysenteriae O145:NM str. 2010C-3521	Escherichia coli	Human	Clinical	JHFO01000025/JHFO01000040/JHFO01000096	-	-	-	-	-
	Escherichia dysenteriae O157:H- str. H 2687	Escherichia coli	N/A	N/A	AETZ01000025/AETZ01000161	-	-	-	-	-
	Escherichia dysenteriae O157:H7 str. 07-3091	Escherichia coli	Human	Clinical	JHNF01000018/JHNF01000024/JHNF01000034	-	-	-	-	-
	Escherichia dysenteriae O157:H7 str. 08-4169	Escherichia coli	Human	N/A	JHKW01000014/JHKW01000018/JHKW01000032	-	-	-	-	-
	Escherichia dysenteriae O157:H7 str. 1125	Escherichia coli	N/A	N/A	AERR01000014/AERR01000020/AERR01000044	-	-	-	-	-
	Escherichia dysenteriae O157:H7 str. 2011EL-2091	Escherichia coli	N/A	N/A	JHLH01000009/JHLH01000024/JHLH01000035	-	-	-	-	-
	Escherichia dysenteriae O157:H7 str. 2011EL-2111	Escherichia coli	N/A	N/A	JHKK01000008/JHKK01000040/JHKK01000055	-	-	-	-	-
	Escherichia dysenteriae O157:H7 str. 2011EL-2112	Escherichia coli	N/A	N/A	JHKJ01000003/JHKJ01000014	-	-	-	-	-
	Escherichia dysenteriae O157:H7 str. 2011EL-2286	Escherichia coli	N/A	N/A	JHKG01000021/JHKG01000054/JHKG01000078	-	-	-	-	-
	Escherichia dysenteriae O157:H7 str. 2011EL-2288	Escherichia coli	N/A	N/A	JHKE01000055/JHKE01000063	-	-	-	-	-
	Escherichia dysenteriae O157:H7 str. EC1212	Escherichia coli	Human	N/A	AERQ01000008/AERQ01000017/AERQ01000023	-	-	-	-	-
	Escherichia dysenteriae O157:H7 str. EC1825	Escherichia coli	Human	N/A	AOTB01000001/AOTB01000002	-	-	-	-	-
	Escherichia dysenteriae O157:H7 str. EC4042	Escherichia coli	Human	Clinical	ABHM02000001/ABHM02000002	-	-	-	-	-
	Escherichia dysenteriae O157:H7 str. EC4076	Escherichia coli	Human	Clinical	ABHQ01000021/ABHQ01000023/ABHQ01000026	-	-	-	-	-
	Escherichia dysenteriae O157:H7 str. EDL933	Escherichia coli	Human	Clinical	CP008957	-	-	-	-	-
	Escherichia dysenteriae O157:H7 str. F6749	Escherichia coli	N/A	N/A	JHJQ01000007/JHJQ01000016/JHJQ01000019	-	-	-	-	-
	Escherichia dysenteriae O157:H7 str. G5101	Escherichia coli	N/A	N/A	AETX01000015/AETX01000173	-	-	-	-	-
	Escherichia dysenteriae O157:H7 str. H2495	Escherichia coli	N/A	N/A	JHJH01000025/JHJH01000033/JHJH01000035	-	-	-	-	-
	Escherichia dysenteriae O157:H7 str. K1927	Escherichia coli	N/A	N/A	JHIX01000023/JHIX01000107	-	-	-	-	-
	Escherichia dysenteriae O157:H7 str. K2188	Escherichia coli	N/A	N/A	JHIW01000007/JHIW01000009/JHIW01000029/JHIW01000101	-	-	-	-	-
	Escherichia dysenteriae O157:H7 str. K2581	Escherichia coli	N/A	N/A	JHIS01000004/JHIS01000017/JHIS01000032	-	-	-	-	-
	Escherichia dysenteriae O157:H7 str. K2845	Escherichia coli	N/A	N/A	JHIQ01000022/JHIQ01000097/JHIQ01000117	-	-	-	-	-
	Escherichia dysenteriae O157:H7 str. K4406	Escherichia coli	N/A	N/A	JHIM01000006/JHIM01000095	-	-	-	-	-
	Escherichia dysenteriae O157:H7 str. K5806	Escherichia coli	N/A	N/A	JHHZ01000086/JHHZ01000091/JHHZ01000107	-	-	-	-	-
	Escherichia dysenteriae O157:H7 str. K5852	Escherichia coli	N/A	N/A	JHHY01000002/JHHY01000020/JHHY01000032	-	-	-	-	-
	Escherichia dysenteriae O157:H7 str. K6687	Escherichia coli	N/A	N/A	JHHV01000021/JHHV01000024/JHHV01000028	-	-	-	-	-
	Escherichia dysenteriae O157:H7 str. SS17	Escherichia coli	Animal (Bovine)	Commensal	CP008805	-	-	-	-	-
	Escherichia dysenteriae O157:H7 str. TW14313	Escherichia coli	Human	Clinical	AOMX01000001	-	-	-	-	-
	Escherichia dysenteriae O169:H41 str. F9792	Escherichia coli	N/A	N/A	JHJJ01000016/JHJJ01000027	-	-	-	-	-
	Escherichia dysenteriae PA4	Escherichia coli	Human	Clinical	JH960662/JH960832/JH960835	-	-	-	-	-
	Escherichia dysenteriae PA5	Escherichia coli	Human	Clinical	AKLD01000001	-	-	-	-	-
	Escherichia dysenteriae PA8	Escherichia coli	Human	Clinical	AOEO01000040/AOEO01000074/AOEO01000076/AOEO01000077	-	-	-	-	-
	Escherichia dysenteriae PA10	Escherichia coli	Human	Clinical	AKLF01000001	-	-	-	-	-
	Escherichia dysenteriae PA15	Escherichia coli	Human	Clinical	JH707718/JH707906/JH707909	-	-	-	-	-
	Escherichia dysenteriae PA19	Escherichia coli	Human	Clinical	AOEJ01000038/AOEJ01000073/AOEJ01000075/AOEJ01000076	-	-	-	-	-
	Escherichia dysenteriae PA24	Escherichia coli	Human	Clinical	AKLJ01000001	-	-	-	-	-
	Escherichia dysenteriae PA40	Escherichia coli	Human	Clinical	AKLQ01000015/AKLQ01000035/AKLQ01000036	-	-	-	-	-
	Escherichia dysenteriae PA45	Escherichia coli	Human	Clinical	JH958801/JH958991/JH958996/JH958999	-	-	-	-	-
	Escherichia dysenteriae PA48	Escherichia coli	Human	Clinical	AOEN01000037/AOEN01000067/AOEN01000069/AOEN01000070	-	-	-	-	-
	Escherichia dysenteriae PA49	Escherichia coli	Human	Clinical	JH959262/JH959461/JH959464/JH959467	-	-	-	-	-
	Escherichia dysenteriae Sd197	Shigella dysenteriae	Human	Clinical	NC_007606 (partial)	-	-	-	-	-
	Escherichia dysenteriae WRSd3	Shigella dysenteriae	Human	Clinical	AXUT01000195/AXUT01000331 (partial)	-	-	-	-	-
	Escherichia dysenteriae WRSd5	Shigella dysenteriae	Human	Clinical	AXUU01000019/AXUU01000126 (partial)	-	-	-	-	-
	Escherichia fergusonii ATCC 35469		Human	Commensal	GL870856	-	-	-	-	-
	Escherichia fergusonii B253		N/A	N/A	CM001142	-	-	-	-	-
	Escherichia fergusonii ECD227		Animal (Avian)	Commensal	RWHR01000003/RWHR01000008	-	-	-	-	-
	Escherichia fergusonii EFCF053		Animal (Avian)	Commensal	CP040805	-	-	-	-	-
	Escherichia fergusonii EFCF056		Animal (Avian)	Commensal	NC_011740	-	-	-	-	-
	Escherichia fergusonii GTA-EF02		Environment	Food (Meat)	JZWQ02000001/JZWQ02000021	-	-	-	-	-
	Escherichia fergusonii GTA-EF03		Environment	Food (Meat)	JZWN02000001/JZWN02000002	-	-	-	-	-
	Escherichia fergusonii GTA-EF04		Environment	Food (Meat)	JZWP02000002/JZWP02000023	-	-	-	-	-
	Escherichia fergusonii MOD1-EC5837		Animal (Porcine)	Commensal	PTSU01000004/PTSU01000012	-	-	-	-	-
	Escherichia fergusonii MOD1-EC6349		Animal (Avian)	Commensal	PTRZ01000011/PTRZ01000017/PTRZ01000019	-	-	-	-	-
	Escherichia fergusonii YH17130		Animal (Avian)	Commensal	PUBY01000003/PUBY01000009	PUBY01000020/PUBY01000024	-	-	-	-
	Escherichia fergusonii YH17132		Animal (Avian)	Commensal	PUBX01000002/PUBX01000004	PUBX01000010	-	-	-	-
	Escherichia flexneri 1DT-1	Shigella sonnei	Human	Clinical	AURV01000011/AURV01000058	-	-	-	-	-
	Escherichia flexneri 2a BS1059	Shigella flexneri	Human	Clinical	LAJU01000019/LAJU01000044/LAJU01000063/LAJU01000161	-	-	-	-	-
	Escherichia flexneri 08-0280	Shigella boydii	Human	Clinical	AMKA01000039/AMKA01000075 (partial)	-	-	-	-	-
	Escherichia flexneri 08-2675	Shigella boydii	Human	Clinical	AMKC01000087/AMKC01000160 (partial)	-	-	-	-	-
	Escherichia flexneri 09-0344	Shigella boydii	Human	Clinical	AMKE01000046/AMKE01000097 (partial)	-	-	-	-	-
	Escherichia flexneri 09-1032	Shigella sonnei	Human	Clinical	AMKJ01000044/AMKJ01000046/AMKJ01000053	-	-	-	-	-
	Escherichia flexneri 09-2245	Shigella sonnei	Human	Clinical	AMKK01000045/AMKK01000059	-	-	-	-	-
	Escherichia flexneri 53G	Shigella sonnei	Human	Clinical	ADUU01000019/ADUU01000126/ADUU01000127	-	-	-	-	-
	Escherichia flexneri 260_SBOY	Shigella boydii	Human	Clinical	JVNX01000056/JVNX01000188 (partial)	-	-	-	-	-
	Escherichia flexneri 271_SSON	Shigella sonnei	Human	Clinical	JVNM01000008/JVNM01000056/JVNM01000200	JVNM01000080/JVNM01000117/JVNM01000129	-	-	-	-
	Escherichia flexneri 272_SBOY	Shigella boydii	Human	Clinical	JVNL01000092/JVNL01000121/JVNL01000147	JVNL01000093/JVNL01000139/JVNL01000159	-	-	-	-
	Escherichia flexneri 965-58	Shigella boydii	Human	Clinical	AKNA01000031/AKNA01000032/AKNA01000052/AKNA01000053	-	-	-	-	-
	Escherichia flexneri 1141_SBOY	Shigella boydii	Human	Clinical	JWBP01000102/JWBP01000104/JWBP01000261	JWBP01000147/JWBP0100208/JWBP0100221/JWBP0100275	-	-	-	-
	Escherichia flexneri 2850-71	Shigella flexneri	Human	Clinical	AKMV01000018/AKMV01000027	-	-	-	-	-
	Escherichia flexneri 4822-66	Shigella sonnei	Human	Clinical	AKNE01000026/AKNE01000030 (partial)	-	-	-	-	-
	Escherichia flexneri 6603-63	Shigella flexneri	Human	Clinical	AGRC01000027/AGRC01000040	-	-	-	-	-
	Escherichia flexneri 35401ss_1	Shigella sonnei	Human	Clinical	CWTE01000003/CWTE01000056/CWTE01000113	-	-	-	-	-
	Escherichia flexneri 51581	Shigella flexneri	Human	Clinical	AZPG01000090/AZPG01000095/AZPG01000140/AZPG01000257	-	-	-	-	-
	Escherichia flexneri 53638	Escherichia coli	Human	Clinical	AAKB02000001	AAKB02000001	-	-	-	-
	Escherichia flexneri 82205	Shigella sonnei	Human	Clinical	CXHZ01000002/CXHZ01000060/CXHZ01000122	-	-	-	-	-
	Escherichia flexneri 82896	Shigella sonnei	Human	Clinical	CXIC01000004/CXIC01000113	-	-	-	-	-
	Escherichia flexneri 85719	Shigella sonnei	Human	Clinical	CXIQ01000002/CXIQ01000061/CXIQ01000121	-	-	-	-	-
	Escherichia flexneri 87670	Shigella sonnei	Human	Clinical	CXJF01000003/CXJF01000064/CXJF01000120	-	-	-	-	-
	Escherichia flexneri 100706	Shigella boydii	Human	Clinical	LPSY01000017/LPSY01000028/LPSY01000083/LPSY01000172	-	-	-	-	-
	Escherichia flexneri 124521	Shigella sonnei	Human	Clinical	CXOF01000003/CXOF01000059/CXOF01000118	-	-	-	-	-
	Escherichia flexneri 144358	Shigella sonnei	Human	Clinical	CXNN01000002/CXNN01000061/CXNN01000124	-	-	-	-	-
	Escherichia flexneri 144376	Shigella sonnei	Human	Clinical	CXOB01000003/CXOB01000061/CXOB01000122	-	-	-	-	-
	Escherichia flexneri 601294	Shigella boydii	Human	Clinical	LPTL01000024/LPTL01000028/LPTL01000065/LPTL01000209	-	-	-	-	-
	Escherichia flexneri 602339_II	Shigella boydii	Human	Clinical	LPTI01000028/LPTI01000035/LPTI01000073/LPTI01000231	-	-	-	-	-
	Escherichia flexneri 602988	Shigella boydii	Human	Clinical	LPTD01000007/LPTD01000308 (partial)	-	-	-	-	-
	Escherichia flexneri 603210	Shigella boydii	Human	Clinical	LPTA01000018/LPTA01000033/LPTA01000104/LPTA01000138	-	-	-	-	-
	Escherichia flexneri 2001025	Shigella flexneri	Human	Clinical	AZQG01000022/AZQG01000184/AZQG01000243/AZQG01000287	-	-	-	-	-
	Escherichia flexneri 2001044	Shigella flexneri	Human	Clinical	AZPM01000094/AZPM01000114/AZPM01000153/AZPM01000226	-	-	-	-	-
	Escherichia flexneri 2001048	Shigella flexneri	Human	Clinical	AZQI01000056/AZQI01000077/AZQI01000228/AZQI01000284	-	-	-	-	-
	Escherichia flexneri 2002021	Shigella flexneri	Human	Clinical	AZPN01000087/AZPN01000107/AZPN01000221/AZPN01000267	-	-	-	-	-
	Escherichia flexneri 2002035	Shigella flexneri	Human	Clinical	AZQJ01000051/AZQJ01000059/AZQJ01000112/AZQJ01000160	-	-	-	-	-
	Escherichia flexneri 2002069	Shigella flexneri	Human	Clinical	AZPP01000069/AZPP01000107/AZPP01000175/AZPP01000252	-	-	-	-	-
	Escherichia flexneri 2003035	Shigella flexneri	Human	Clinical	AZPU01000093/AZPU01000181/AZPU01000205/AZPU01000226	-	-	-	-	-
	Escherichia flexneri 2003036	Shigella flexneri	Human	Clinical	CP004056	-	-	-	-	-
	Escherichia flexneri 2005051	Shigella flexneri	Human	Clinical	AZPX01000066/AZPX01000143/AZPX01000179/AZPX01000296	-	-	-	-	-
	Escherichia flexneri 19920319_1361378	Shigella sonnei	Human	Clinical	CXDV01000001/CXDV01000063/CXDV01000071	-	-	-	-	-
	Escherichia flexneri 20041367_1361369	Shigella sonnei	Human	Clinical	CXDW01000002/CXDW01000058/CXDW01000084	-	-	-	-	-
	Escherichia flexneri 20061309_1361392	Shigella sonnei	Human	Clinical	CXEA01000001/CXEA01000058/CXEA01000082	-	-	-	-	-
	Escherichia flexneri ATCC 9753	Shigella dysenteriae	Human	Clinical	CP026840 (partial)	-	-	-	-	-
	Escherichia flexneri ATCC 12038	Shigella dysenteriae	Human	Clinical	PSSQ01000001	-	-	-	-	-
	Escherichia flexneri ATCC 49347	Shigella dysenteriae	Human	Clinical	CP026834 (partial)	-	-	-	-	-
	Escherichia flexneri ATCC 49550	Shigella dysenteriae	Human	Clinical	PSST01000003	-	-	-	-	-
	Escherichia flexneri ATCC 49812	Shigella boydii	Human	Clinical	CP026836	-	-	-	-	-
	Escherichia flexneri BCW_4869	Shigella boydii	N/A	N/A	MSJT02000001/MSJT02000093/MSJT02000152/MSJT02000176	-	-	-	-	-
	Escherichia flexneri BCW_4870	Shigella dysenteriae	N/A	N/A	MSJU02000007/MSJU02000048/MSJU02000085/MSJU02000255	-	-	-	-	-
	Escherichia flexneri BCW_4872	Shigella dysenteriae	N/A	N/A	MSJW02000082/MSJW02000090/MSJW02000115/MSJW02000116	-	-	-	-	-
	Escherichia flexneri BIDMC 37	Escherichia coli	Human	Clinical	KI535406/KI535409	-	-	-	-	-
	Escherichia flexneri BIDMC 59	Escherichia coli	Human	Clinical	KK736296	-	-	-	-	-
	Escherichia flexneri BS1058	Shigella sonnei	Human	Clinical	LAJT01000056/LAJT01000062/LAJT01000304	-	-	-	-	-
	Escherichia flexneri CCH060	Shigella flexneri	Human	Clinical	AKMW01000032/AKMW01000049	-	-	-	-	-
	Escherichia flexneri CFSAN010956	Shigella dysenteriae	Human	Clinical	CP026827	-	-	-	-	-
	Escherichia flexneri DH1	Escherichia coli	Human	Commensal	NC_017625	-	-	-	-	-
	Escherichia flexneri ECSW+11	Shigella boydii	Animal (Porcine)	Commensal	NQCA01000051/NQCA01000123	NQCA01000091	-	-	-	-
	Escherichia flexneri ESBL-A07-8-2	Shigella boydii	Animal (Porcine)	Commensal	NIYW01000010/NIYW01000072/NIYW01000094	NIYW01000024	-	-	-	-
	Escherichia flexneri ESBL-A16-4-1	Shigella boydii	Animal (Porcine)	Commensal	NISW01000102/NISW0100139	NISW01000053/NISW01000101	-	-	-	-
	Escherichia flexneri ESBL-T013	Shigella boydii	Human	Clinical	NIYT01000009/NIYT01000043/NIYT01000106/NIYT01000157	NIYT01000002	-	-	-	-
	Escherichia flexneri ESBL-W3-2	Shigella boydii	Environment	Wastewater	NIYS01000029/NIYS01000066/NIYS01000130	-	-	-	-	-
	Escherichia flexneri F3189_PFGE 3	Shigella sonnei	Human	Clinical	CXFO01000002/CXFO01000054/CXFO01000119	-	-	-	-	-
	Escherichia flexneri FC1676	Shigella boydii	Human	Clinical	PDYC01000035/PDYC01000257 (partial)	-	-	-	-	-
	Escherichia flexneri G1227	Shigella boydii	Human	Clinical	LUFZ01000240/LUFZ01000374 (partial)	-	-	-	-	-
	Escherichia flexneri H103560477	Shigella sonnei	Human	Clinical	CWYT01000003/CWYT01000036/CWYT01000058/CWYT01000118	-	-	-	-	-
	Escherichia flexneri HVH 195 (3-7155360)	Escherichia coli	Human	Clinical	KE700796	-	-	-	-	-
	Escherichia flexneri IMT2125	Escherichia coli	Animal (Avian)	Pathogen	HE964769	-	-	-	-	-
	Escherichia flexneri K-304	Shigella flexneri	Human	Clinical	AFGZ01000031/AFGZ01000043	-	-	-	-	-
	Escherichia flexneri K-404	Shigella flexneri	Human	Clinical	AKMZ01000038/AKMZ01000056	-	-	-	-	-
	Escherichia flexneri K-1770	Shigella flexneri	Human	Clinical	AKMX01000043/AKMX01000062 (partial)	-	-	-	-	-
	Escherichia flexneri KTE29	Escherichia coli	Human	Clinical	KB733014	KB733014	-	-	-	-
	Escherichia flexneri KTE91	Escherichia coli	Human	Clinical	KB733082	KB733082	-	-	-	-
	Escherichia flexneri KTE135	Escherichia coli	Human	Clinical	KB733086/KB733087	KB733086	-	-	-	-
	Escherichia flexneri KTE184	Escherichia coli	Human	Clinical	KB733172	KB733172	-	-	-	-
	Escherichia flexneri KTE197	Escherichia coli	Human	Clinical	KB733185	KB733185	-	-	-	-
	Escherichia flexneri KTE203	Escherichia coli	Human	Clinical	KB733201	-	-	-	-	-
	Escherichia flexneri KTE233	Escherichia coli	Human	Clinical	KB732580	-	-	-	-	-
	Escherichia flexneri NCTC12985	Shigella boydii	Human	Clinical	UAUO01000008/UAUO01000021	-	-	-	-	-
	Escherichia flexneri O104:H4 str. ON2010	Escherichia coli	Human	Clinical	JH648165	-	-	-	-	-
	Escherichia flexneri S6162	Shigella flexneri	Human	Clinical	ANAN01000112/ANAN01000179/ANAN01000262/ANAN01000833	-	-	-	-	-
	Escherichia flexneri S6554	Shigella dysenteriae	Human	Clinical	AMJS01000047/AMJS01000078 (partial)	-	-	-	-	-
	Escherichia flexneri S6585	Shigella flexneri	Human	Clinical	AMJT01000069/AMJT01000083	-	-	-	-	-
	Escherichia flexneri SD1D	Shigella dysenteriae	Human	Clinical	AURX01000002/AURX01000031/AURX01000032	-	-	-	-	-
	Escherichia flexneri SEC470	Escherichia coli	Animal (Porcine)	Pathogen	CP007594	-	-	-	-	-
	Escherichia flexneri sh07-1018	Shigella sonnei	Human	Clinical	CXFY01000002/CXFY01000058/CXFY01000128	-	-	-	-	-
	Escherichia flexneri Sh1166_440936	Shigella sonnei	Human	Clinical	CXCZ01000011/CXCZ01000062/CXCZ01000092	-	-	-	-	-
	Escherichia flexneri Sh2073_441039	Shigella sonnei	Human	Clinical	CXDH01000002/CXDH01000033 (partial)	-	-	-	-	-
	Escherichia flexneri Sh41191_401054	Shigella sonnei	Human	Clinical	CXAM01000002/CXAM01000058/CXAM01000068/CXAM01000073	-	-	-	-	-
	Escherichia flexneri Sh55623_401055	Shigella sonnei	Human	Clinical	CXAR01000003/CXAR01000057/CXAR01000073	-	-	-	-	-
	Escherichia flexneri Shi06HN023	Shigella flexneri	Human	Clinical	AZOM01000049/AZOM01000065/AZOM01000244/AZOM01000269	-	-	-	-	-
	Escherichia flexneri Shi06HN091	Shigella flexneri	Human	Clinical	AZQE01000031/AZQE01000150/AZQE01000188	-	-	-	-	-
	Escherichia flexneri Shi06HN159	Shigella flexneri	Human	Clinical	AZQB01000166/AZQB01000204/AZQB01000214/AZQB01000268	-	-	-	-	-
	Escherichia flexneri Shi06SX36	Shigella flexneri	Human	Clinical	AZOY01000056/AZOY01000067/AZOY01000121/AZOY01000224	-	-	-	-	-
	Escherichia flexneri ShIB2026_440828	Shigella sonnei	Human	Clinical	CXCI01000003/CXCI01000049/CXCI01000113	-	-	-	-	-
	Escherichia flexneri ShIB2493_440829	Shigella sonnei	Human	Clinical	CXCC01000003/CXCC01000059/CXCC01000068/CXCC01000073	-	-	-	-	-
	Escherichia flexneri ShIB687_401085	Shigella sonnei	Human	Clinical	CXBF01000002/CXBF01000055/CXBF01000114	-	-	-	-	-
	Escherichia flexneri ShIB690_401086	Shigella sonnei	Human	Clinical	CXAY01000002/CXAY01000056/CXAY01000119	-	-	-	-	-
	Escherichia flexneri UMEA 3682-1	Escherichia coli	Human	Clinical	KE702490	KE702490	-	-	-	-
	Escherichia flexneri Y BS1060	Shigella flexneri	Human	Clinical	LAJV01000071/LAJV01000120/LAJV01000144/LAJV01000162	-	-	-	-	-
	Escherichia marmotae12_Esco_HA-NL		Human	Clinical	MPIA01000001/MPIA01000009	-	-	-	-	-
	Escherichia marmotae12b_Esco_HA-NL		Human	Clinical	MPIB01000003/MPIB01000010	-	-	-	-	-
	Escherichia marmotaeB116		Human	Clinical	LRWW01000006/LRWW01000036	-	-	-	-	-
	Escherichia marmotae BCW_4868	Shigella boydii	N/A	N/A	MSJS02000014/MSJS02000070	-	-	-	-	-
	Escherichia marmotae BS984	Shigella boydii	Human	Clinical	PUGO01000151/PUGO01000623 (partial)	-	-	-	-	-
	Escherichia marmotaeE1118		N/A	N/A	ADKG01000008/ADKG01000009	ADKG01000003	-	-	-	-
	Escherichia marmotaeHT073016		Animal (Rodent)	Commensal	CP025979	KN714345	-	-	-	-
	Escherichia marmotaeSC326		Environment	Water	QOOG01000122/QOOG01000199	-	-	-	-	-
	Escherichia marmotaeSC329		Environment	Water	QOOD01000056/QOOD01000136	-	-	-	-	-
	Escherichia marmotaeSC330		Environment	Water	QOOC01000010/QOOC01000061	-	-	-	-	-
	Escherichia marmotaeSC331		Environment	Water	QOOB01000079/QOOB01000137	-	-	-	-	-
	Escherichia marmotaeSC337		Environment	Water	QONV01000009/QONV01000082	-	-	-	-	-
	Escherichia marmotaeSC341		Environment	Water	QONR01000023/QONR01000024	-	-	-	-	-
	Escherichia marmotaeSC342		Environment	Water	QONQ01000030/QONQ01000204	-	-	-	-	-
	Escherichia marmotaeSC344		Environment	Water	QONO01000026/QONO01000084	-	-	-	-	-
	Escherichia marmotaeSC345		Environment	Water	QONN01000079/QONN01000133	-	-	-	-	-
	Escherichia sp. nov 1 1.2741	Escherichia coli	Animal (Bovine)	Commensal	AEZI02000004/AEZI02000018	AEZI02000012	-	-	-	-
	Escherichia sp. nov 1 2-011-08_S1_C1	Escherichia coli	Human	N/A	JMGQ01000074/JMGQ01000087/JMGQ01000092	-	-	-	-	-
	Escherichia sp. nov 1 2-156-04_S3_C2	Escherichia coli	Human	N/A	JNPK01000019/JNPK01000022	-	-	-	-	-
	Escherichia sp. nov 1 89-3506	Escherichia coli	N/A	N/A	CP027520	-	-	-	-	-
	Escherichia sp. nov 1 2013C-4282	Escherichia coli	Human	N/A	CP027579	-	-	-	-	-
	Escherichia sp. nov 1 100885	Escherichia coli	Human	Clinical	LRKR01000099/LRKR01000102	LRKR01000120/LRKR01000136	-	-	-	-
	Escherichia sp. nov 1 102928	Escherichia coli	Human	Clinical	LRLE01000015/LRLE01000073	LRLE01000028/LRLE01000080	-	-	-	-
	Escherichia sp. nov 1 103199	Escherichia coli	Human	Clinical	LRMC01000128/LRMC01000161	LRMC01000148/LRMC0100173	-	-	-	-
	Escherichia sp. nov 1 600035	Escherichia coli	Human	Clinical	LRKJ01000118/LRKJ01000119/LRKJ01000134	LRKJ01000117	-	-	-	-
	Escherichia sp. nov 1 600555	Escherichia coli	Human	Clinical	LRKI01000136/LRKI01000144	-	-	-	-	-
	Escherichia sp. nov 1 601028	Escherichia coli	Human	Clinical	LRMD01000081/LRMD01000121	-	-	-	-	-
	Escherichia sp. nov 1 602720	Escherichia coli	Human	Clinical	LRKY01000072/LRKY01000088	-	-	-	-	-
	Escherichia sp. nov 1 700324	Escherichia coli	Human	Clinical	LRKC01000116/LRKC01000120	LRKC01000123	-	-	-	-
	Escherichia sp. nov 1 B8S18Com	Escherichia coli	Environment	Food (Chicken)	PPHQ01000010/PPHQ01000026	-	-	-	-	-
	Escherichia sp. nov 1 E1642	Escherichia coli	Human	Clinical	BDPN01000001/BDPN01000003/BDPN01000005	BDPN01000016/BDPN01000026	-	-	-	-
	Escherichia sp. nov 1 EC2_2	Escherichia coli	Animal (Avian)	N/A	JWKK01000012/JWKK01000049	-	-	-	-	-
	Escherichia sp. nov 1 ED1914	Escherichia coli	Environment	Food (Plant)	JZDN01000021/JZDN01000030/JZDN01000060	JZDN01000005	-	-	-	-
	Escherichia sp. nov 1 FE95160	Escherichia coli	Animal (Bovine)	Commensal	LFZI01000007/LFZI01000022	LFZI01000019	-	-	-	-
	Escherichia sp. nov 1 KCJK6238	Escherichia coli	Animal (Bovine)	Commensal	PIOQ01000001	PIOQ01000131	-	-	-	-
	Escherichia sp. nov 1 M863	Escherichia coli	N/A	N/A	GL872041/GL872042	-	-	-	-	-
	Escherichia sp. nov 1 OLC991	Escherichia coli	N/A	N/A	NEMS01000009/NEMS01000026/NEMS01000030	-	-	-	-	-
	Escherichia sp. nov 1 OLC999	Escherichia coli	N/A	N/A	NEMK01000001/NEMK01000012	NEMK01000009	-	-	-	-
	Escherichia sp. nov 1 OLC1269	Escherichia coli	N/A	N/A	NEOL01000014/NEOL01000032/NEOL01000060	-	-	-	-	-
	Escherichia sp. nov 1 OLC1334	Escherichia coli	N/A	N/A	NWRY01000009/NWRY01000026/NWRY01000030	-	-	-	-	-
	Escherichia sp. nov 1 STEC_7v	Escherichia coli	Human	Clinical	AEXD01000010/AEXD01000014	AEXD01000006	-	-	-	-
	Escherichia sp. nov 1 TW10509	Escherichia coli	N/A	N/A	GL872204	GL872204	-	-	-	-
	Escherichia sp. nov 2 1-250-04_S1_C2	Escherichia coli	Human	N/A	JNQC01000001/JNQC01000025	-	-	-	-	-
	Escherichia sp. nov 2 1-250-04_S1_C3	Escherichia coli	Human	N/A	JJLW01000112/JJLW01000125	-	-	-	-	-
	Escherichia sp. nov 2 1-392-07_S1_C2	Escherichia coli	Human	N/A	JNPU01000007/JNPU01000016	-	-	-	-	-
	Escherichia sp. nov 2 2-316-03_S1_C1	Escherichia coli	Human	N/A	JOMW01000102/JOMW01000137	-	-	-	-	-
	Escherichia sp. nov 2 2-316-03_S1_C2	Escherichia coli	Human	N/A	JOMX01000084/JOMX01000098	-	-	-	-	-
	Escherichia sp. nov 2 2-316-03_S4_C1	Escherichia coli	Human	N/A	JNQS01000001/JNQS01000007	-	-	-	-	-
	Escherichia sp. nov 2 5-366-08_S1_C1	Escherichia coli	Human	N/A	JOQU01000017/JOQU01000019	JOQU01000003	-	-	-	-
	Escherichia sp. nov 2 6-175-07_S1_C2	Escherichia coli	Human	N/A	JOMS01000084/JOMS01000104	-	-	-	-	-
	Escherichia sp. nov 2 6-175-07_S1_C3	Escherichia coli	Human	N/A	JORL01000020/JORL01000039	-	-	-	-	-
	Escherichia sp. nov 2 042	Escherichia coli	N/A	N/A	NC_017626	NC_017626	-	-	-	-
	Escherichia sp. nov 2 435	Escherichia coli	Human	Clinical	AYTQ01000001	-	-	-	-	-
	Escherichia sp. nov 2 907672	Escherichia coli	Human	Commensal	KI531264/KI531278	KI531307	-	-	-	-
	Escherichia sp. nov 2 908573	Escherichia coli	Human	Commensal	AXTS01000001	-	-	-	-	-
	Escherichia sp. nov 2 112469215-isolate1	Escherichia coli	Human	Clinical	ATOF01000001	ATOF01000211/KE375644	-	-	-	-
	Escherichia sp. nov 2 AB42602061-isolate1	Escherichia coli	Human	Clinical	KE375469/KE375474	ATOB01000148	-	-	-	-
	Escherichia sp. nov 2 ATCC 12039	Shigella dysenteriae	Human	Clinical	CP026831 (partial)	-	-	-	-	-
	Escherichia sp. nov 2 B367	Escherichia coli	N/A	N/A	ADIY01000008/ADIY01000017	-	-	-	-	-
	Escherichia sp. nov 2 BIDMC 3	Escherichia coli	Human	N/A	KI929760	-	-	-	-	-
	Escherichia sp. nov 2 BIDMC 6	Escherichia coli	Human	N/A	KI929804	-	-	-	-	-
	Escherichia sp. nov 2 BIDMC 17B	Escherichia coli	N/A	N/A	KI929706	-	-	-	-	-
	Escherichia sp. nov 2 BIDMC 19B	Escherichia coli	Human	N/A	KI929689	-	-	-	-	-
	Escherichia sp. nov 2 BIDMC 19C	Escherichia coli	Human	Clinical	AXLI01000001	-	-	-	-	-
	Escherichia sp. nov 2 BIDMC 43a	Escherichia coli	Human	Clinical	KI929668	-	-	-	-	-
	Escherichia sp. nov 2 BIDMC 77	Escherichia coli	Human	Clinical	KK736424/KK736426	-	-	-	-	-
	Escherichia sp. nov 2 BIDMC 82	Escherichia coli	Human	N/A	KK214140/KK214144/KK214152	-	-	-	-	-
	Escherichia sp. nov 2 BWH 40	Escherichia coli	Human	Clinical	KI929782	-	-	-	-	-
	Escherichia sp. nov 2 ECH+06	Shigella boydii	Human	Clinical	NQCL01000117/NQCL01000148	-	-	-	-	-
	Escherichia sp. nov 2 ECH+23	Shigella boydii	Human	Clinical	NQDL01000105/NQDL01000138	-	-	-	-	-
	Escherichia sp. nov 2 ECPSTH05	Shigella boydii	Human	Clinical	NQDX01000143/NQDX01000152	-	-	-	-	-
	Escherichia sp. nov 2 FVEC1302	Escherichia coli	N/A	N/A	ACXH01000001	GG774902	-	-	-	-
	Escherichia sp. nov 2 FVEC1412	Escherichia coli	N/A	N/A	GG749217/GG749219	GG749212	-	-	-	-
	Escherichia sp. nov 2 HM26	Escherichia coli	Human	Clinical	APNW01000003/APNW01000013	-	-	-	-	-
	Escherichia sp. nov 2 HVH 22 (4-2258986)	Escherichia coli	Human	Clinical	KE699030	KE699029	-	-	-	-
	Escherichia sp. nov 2 HVH 41 (4-2677849)	Escherichia coli	Human	Clinical	KE699232/KE699233	-	-	-	-	-
	Escherichia sp. nov 2 HVH 43 (4-2173468)	Escherichia coli	Human	Clinical	KE699248	-	-	-	-	-
	Escherichia sp. nov 2 HVH 65 (4-2262045)	Escherichia coli	Human	Clinical	KE699378/KE699379	-	-	-	-	-
	Escherichia sp. nov 2 HVH 88 (4-5854636)	Escherichia coli	Human	Clinical	KE699621/KE699625	KE699621	-	-	-	-
	Escherichia sp. nov 2 HVH 106 (4-6881831)	Escherichia coli	Human	Clinical	KE699742	KE699740	-	-	-	-
	Escherichia sp. nov 2 HVH 110 (4-6978754)	Escherichia coli	Human	Clinical	KE699797	KE699797	-	-	-	-
	Escherichia sp. nov 2 HVH 134 (4-6073441)	Escherichia coli	Human	Clinical	KE700095	KE700095	-	-	-	-
	Escherichia sp. nov 2 HVH 135 (4-4449320)	Escherichia coli	Human	Clinical	KE700100	KE700100	-	-	-	-
	Escherichia sp. nov 2 HVH 140 (4-5894387)	Escherichia coli	Human	Clinical	KE700175	KE700175	-	-	-	-
	Escherichia sp. nov 2 HVH 145 (4-5672112)	Escherichia coli	Human	Clinical	KE700230	KE700230	-	-	-	-
	Escherichia sp. nov 2 HVH 151 (4-5755573)	Escherichia coli	Human	Clinical	KE700272/KE700273	KE700270	-	-	-	-
	Escherichia sp. nov 2 HVH 163 (4-4697553)	Escherichia coli	Human	Clinical	KE700461	KE700461	-	-	-	-
	Escherichia sp. nov 2 HVH 167 (4-6073565)	Escherichia coli	Human	Clinical	KE700478	KE700478	-	-	-	-
	Escherichia sp. nov 2 HVH 173 (3-9175482)	Escherichia coli	Human	Clinical	KE700541	KE700541	-	-	-	-
	Escherichia sp. nov 2 HVH 187 (4-4471660)	Escherichia coli	Human	Clinical	KE700723/KE700724	-	-	-	-	-
	Escherichia sp. nov 2 HVH 206 (4-3128229)	Escherichia coli	Human	Clinical	KE700889	KE700889	-	-	-	-
	Escherichia sp. nov 2 HVH 208 (4-3112292)	Escherichia coli	Human	Clinical	KE700914	KE700914	-	-	-	-
	Escherichia sp. nov 2 HVH 215 (4-3008371)	Escherichia coli	Human	Clinical	KE700987	KE700987	-	-	-	-
	Escherichia sp. nov 2 HVH 223 (4-2976528)	Escherichia coli	Human	Clinical	KE701111/KE701112	KE701104	-	-	-	-
	Escherichia sp. nov 2 IAI39	Escherichia coli	Human	Clinical	NC_011750	-	-	-	-	-
	Escherichia sp. nov 2 IS5	Escherichia coli	Human	Clinical	CBWB0100001	-	-	-	-	-
	Escherichia sp. nov 2 KOEGE 118 (317a)	Escherichia coli	Human	Clinical	KE701413	-	-	-	-	-
	Escherichia sp. nov 2 KTE9	Escherichia coli	Human	Clinical	KB732995/KB732996	-	-	-	-	-
	Escherichia sp. nov 2 KTE20	Escherichia coli	Human	Clinical	KE136678/KE136688	KE136677	-	-	-	-
	Escherichia sp. nov 2 KTE24	Escherichia coli	Human	Clinical	KE136710 /KE136712	KE136710	-	-	-	-
	Escherichia sp. nov 2 KTE38	Escherichia coli	Human	Clinical	KE136812	KE136812	-	-	-	-
	Escherichia sp. nov 2 KTE50	Escherichia coli	Human	Clinical	KB733431	-	-	-	-	-
	Escherichia sp. nov 2 KTE54	Escherichia coli	Human	Clinical	KB733040	KB733040	-	-	-	-
	Escherichia sp. nov 2 KTE68	Escherichia coli	Human	N/A	KE137035/KE137049	KE137035	-	-	-	-
	Escherichia sp. nov 2 KTE69	Escherichia coli	Human	N/A	KE137063	KE137063	-	-	-	-
	Escherichia sp. nov 2 KTE70	Escherichia coli	Human	N/A	KE137072	KE137071	-	-	-	-
	Escherichia sp. nov 2 KTE79	Escherichia coli	Human	Clinical	KB733069	KB733069	-	-	-	-
	Escherichia sp. nov 2 KTE83	Escherichia coli	Human	N/A	KB733412/KB733414	KB733411	-	-	-	-
	Escherichia sp. nov 2 KTE98	Escherichia coli	Human	Clinical	KE137153/KE137154	-	-	-	-	-
	Escherichia sp. nov 2 KTE115	Escherichia coli	Human	Clinical	KB733435	-	-	-	-	-
	Escherichia sp. nov 2 KTE121	Escherichia coli	Human	N/A	KE137218/KE137219	-	-	-	-	-
	Escherichia sp. nov 2 KTE127	Escherichia coli	Human	N/A	KE137234/KE137236	KE137233	-	-	-	-
	Escherichia sp. nov 2 KTE128	Escherichia coli	Human	Clinical	ANXW01000001	ANXW01000007	-	-	-	-
	Escherichia sp. nov 2 KTE134	Escherichia coli	Human	N/A	KE137278/KE137279	KE137278	-	-	-	-
	Escherichia sp. nov 2 KTE140	Escherichia coli	Human	Clinical	KB733088	-	-	-	-	-
	Escherichia sp. nov 2 KTE144	Escherichia coli	Human	N/A	KB733113/KB733116	-	-	-	-	-
	Escherichia sp. nov 2 KTE146	Escherichia coli	Human	N/A	KB733122	-	-	-	-	-
	Escherichia sp. nov 2 KTE147	Escherichia coli	Human	Clinical	KB733135	-	-	-	-	-
	Escherichia sp. nov 2 KTE158	Escherichia coli	Human	Clinical	KB733137/KB733140	KB733136	-	-	-	-
	Escherichia sp. nov 2 KTE181	Escherichia coli	Human	Clinical	KB732401/KB732403	KB732408	-	-	-	-
	Escherichia sp. nov 2 KTE190	Escherichia coli	Human	Clinical	KB733164	-	-	-	-	-
	Escherichia sp. nov 2 KTE202	Escherichia coli	Human	Clinical	KB733188	-	-	-	-	-
	Escherichia sp. nov 2 KTE204	Escherichia coli	Human	Clinical	KB732463/KB732464	KB732461	-	-	-	-
	Escherichia sp. nov 2 KTE213	Escherichia coli	Human	Clinical	KB732535	-	-	-	-	-
	Escherichia sp. nov 2 KTE235	Escherichia coli	Human	Clinical	KB732609/KB732610	KB732610	-	-	-	-
	Escherichia sp. nov 2 KTE237	Escherichia coli	Human	Clinical	KB733381/KB733385	-	-	-	-	-
	Escherichia sp. nov 2 LAU-EC4	Escherichia coli	Human	Clinical	AYOP01000002/AYOP01000023/AYOP01000032	-	-	-	-	-
	Escherichia sp. nov 2 LAU-EC5	Escherichia coli	Human	Clinical	AYOG01000002/AYOG01000022/AYOG01000032	-	-	-	-	-
	Escherichia sp. nov 2 LAU-EC10	Escherichia coli	Human	Clinical	AYNJ01000002/AYNJ01000063	-	-	-	-	-
	Escherichia sp. nov 2 M12	Escherichia coli	Animal (Bovine)	Pathogen	CP023644	-	-	-	-	-
	Escherichia sp. nov 2 MC21	Escherichia coli	Human	Clinical	ATNY01000001	ATNY01000218/ATNY0100239	-	-	-	-
	Escherichia sp. nov 2 MC23	Escherichia coli	Human	Clinical	ATNX01000001	ATNX01000132/ATNX01000239	-	-	-	-
	Escherichia sp. nov 2 MC6003	Escherichia coli	Human	Clinical	KE375224/KE375227	ATNV01000138	-	-	-	-
	Escherichia sp. nov 2 MGH 58	Escherichia coli	Human	Clinical	KK736506/KK736507	KK736507	-	-	-	-
	Escherichia sp. nov 2 NCCP 15653	Escherichia coli	N/A	N/A	ATLY01000009/ATLY01000042	-	-	-	-	-
	Escherichia sp. nov 2 PCN079	Escherichia coli	N/A	N/A	AFAV01000017/AFAV01000033	-	-	-	-	-
	Escherichia sp. nov 2 TA124	Escherichia coli	N/A	N/A	JH590760/JH590765	-	-	-	-	-
	Escherichia sp. nov 2 TA143	Escherichia coli	N/A	N/A	ADAY01000001	-	-	-	-	-
	Escherichia sp. nov 2 TA255	Escherichia coli	N/A	N/A	ADJG01000004	ADJG01000004	-	-	-	-
	Escherichia sp. nov 2 TA280	Escherichia coli	N/A	N/A	GL884341/GL884362	GL884334	-	-	-	-
	Escherichia sp. nov 2 UCI 57	Escherichia coli	Human	N/A	KK736542	-	-	-	-	-
	Escherichia sp. nov 2 UMEA 3144-1	Escherichia coli	Human	Clinical	KE701669/KE701670	-	-	-	-	-
	Franconibacter helveticus 413_SENT		Human	Clinical	JVIC01000006/JVIC01000052	-	-	-	-	-
	Franconibacter helveticus 513		Environment	Food (Plant Produce)	AXDK01000021/AXDK01000024/AXDK01000039/AXDK01000118	-	-	-	-	-
	Franconibacter helveticus 1159		Environment	Food (Plant Produce)	AXDL01000005/AXDL01000017/AXDL01000018/AXDL01000037	-	-	-	-	-
	Franconibacter helveticus CS-23		Human	Clinical	QISR01000001/QISR01000007	-	-	-	-	-
	Franconibacter helveticus LMG 23732		Environment	Food (Plant Produce)	AWFX01000005/AWFX01000029/AWFX01000054	-	-	-	-	-
	Franconibacter pulveris 601		Environment	Food (Plant Produce)	AXSY01000057/AXSY01000069/AXSY01000114/AXSY01000128	-	-	-	-	-
	Franconibacter pulveris 1160		Environment	Food (Plant Produce)	AXSZ01000014/AXSZ01000027/AXSZ01000067/AXSZ01000076	-	-	-	-	-
	Franconibacter pulveris DJ34		Environment	Soil	LFEJ01000015/LFEJ01000018	-	-	-	-	-
	Franconibacter pulveris DSM 19144		Environment	Food (Plant Produce)	KK211221/JHYZ01000013	-	-	-	-	-
	Franconibacter pulveris LMG 24059		Environment	Food (Milk Powder)	AWFY01000066/AWFY01000067/AWFY01000087	-	-	-	-	-
	Klebsiella Clade A (Klebsiella aerogenes 86_EAER)		Human	Clinical	JUQG01000083/JUQG01000158	-	-	-	-	-
	Klebsiella Clade A (Klebsiella aerogenes 151_EAER)		Human	Clinical	JVSF01000043	-	-	-	-	-
	Klebsiella Clade A (Klebsiella aerogenes 170_EAER)		Human	Clinical	JVRL01000023/JVRL01000044	-	-	-	-	-
	Klebsiella Clade A (Klebsiella aerogenes 225_EAER)		Human	Clinical	JVPH01000410/JVPH01000780/JVPH01000945/JVPH01001007	-	-	-	-	-
	Klebsiella Clade A (Klebsiella aerogenes 682_EAER)		Human	Clinical	JUXH01000016/JUXH01000027	-	-	-	-	-
	Klebsiella Clade A (Klebsiella aerogenes 965_EAER)		Human	Clinical	JULT01000081/JULT01000099	-	-	-	-	-
	Klebsiella Clade A (Klebsiella aerogenes 1019_EAER)		Human	Clinical	JWGB01000027/JWGB01000042/JWGB01000126	-	-	-	-	-
	Klebsiella Clade A (Klebsiella aerogenes 1020_EAER)		Human	Clinical	JWFZ01000074/JWFZ01000103/JWFZ01000172	-	-	-	-	-
	Klebsiella Clade A (Klebsiella aerogenes 1277_EAER)		Human	Clinical	JVVV01000049/JVVV01000087	-	-	-	-	-
	Klebsiella Clade A (Klebsiella aerogenes 1278_EAER)		Human	Clinical	JVVU01000037/JVVU01000057	-	-	-	-	-
	Klebsiella Clade A (Klebsiella aerogenes 1281_EAER)		Human	Clinical	JVVQ01000004/JVVQ01000025/JVVQ01000119	-	-	-	-	-
	Klebsiella Clade A (Klebsiella aerogenes 1282_EAER)		Human	Clinical	JVVP01000055/JVVP01000063	-	-	-	-	-
	Klebsiella Clade A (Klebsiella aerogenes 28944)		N/A	N/A	LAAX01000011	-	-	-	-	-
	Klebsiella Clade A (Klebsiella aerogenes 32540)		N/A	N/A	LAAU01000010	-	-	-	-	-
	Klebsiella Clade A (Klebsiella aerogenes 33850)		N/A	N/A	LAAO01000004	-	-	-	-	-
	Klebsiella Clade A (Klebsiella aerogenes 35003)		N/A	N/A	LAAC01000008	-	-	-	-	-
	Klebsiella Clade A (Klebsiella aerogenes 35005)		N/A	N/A	LAAA01000038/LAAA01000041/LAAA01000042	-	-	-	-	-
	Klebsiella Clade A (Klebsiella aerogenes 35006)		N/A	N/A	JZZZ01000031/JZZZ01000048/JZZZ01000049	-	-	-	-	-
	Klebsiella Clade A (Klebsiella aerogenes 35007)		N/A	N/A	JZZY01000038/JZZY01000047/JZZY01000049	-	-	-	-	-
	Klebsiella Clade A (Klebsiella aerogenes 35715)		N/A	N/A	JZYV01000003	-	-	-	-	-
	Klebsiella Clade A (Klebsiella aerogenes 42193)		N/A	N/A	NDEY01000061	-	-	-	-	-
	Klebsiella Clade A (Klebsiella aerogenes 44247)		N/A	N/A	JZXY01000016	-	-	-	-	-
	Klebsiella Clade A (Klebsiella aerogenes AR_0007)		Human	Clinical	CP024883	-	-	-	-	-
	Klebsiella Clade A (Klebsiella aerogenes AR_0009)		Human	Clinical	CP024885	-	-	-	-	-
	Klebsiella Clade A (Klebsiella aerogenes AR_0018)		Human	Clinical	CP024880	-	-	-	-	-
	Klebsiella Clade A (Klebsiella aerogenes AR_0062)		Human	Clinical	CP026756	-	-	-	-	-
	Klebsiella Clade A (Klebsiella aerogenes AR_0161)		Human	Clinical	CP028951	-	-	-	-	-
	Klebsiella Clade A (Klebsiella aerogenes B3)		Environment	Food (Plant Produce)	JSWV01000037	-	-	-	-	-
	Klebsiella Clade A (Klebsiella aerogenes CAV1320)		Human	Clinical	CP011574	-	-	-	-	-
	Klebsiella Clade A (Klebsiella aerogenes CDC UA0804-01)		Human	Clinical	KN150798	-	-	-	-	-
	Klebsiella Clade A (Klebsiella aerogenes FDAARGOS_139)		Human	Clinical	CP014748	-	-	-	-	-
	Klebsiella Clade A (Klebsiella aerogenes FDAARGOS_152)		Human	Clinical	CP014029	-	-	-	-	-
	Klebsiella Clade A (Klebsiella aerogenes FDAARGOS_327)		Human	Clinical	CP031756	-	-	-	-	-
	Klebsiella Clade A (Klebsiella aerogenes FDAARGOS_363)		Human	Clinical	CP023963	-	-	-	-	-
	Klebsiella Clade A (Klebsiella aerogenes FDAARGOS_513)		Human	Clinical	CP033817	-	-	-	-	-
	Klebsiella Clade A (Klebsiella aerogenes FGI35)		Human	Clinical	KB911089	-	-	-	-	-
	Klebsiella Clade A (Klebsiella aerogenes G7)		Human	Clinical	CP011539	-	-	-	-	-
	Klebsiella Clade A (Klebsiella aerogenes GCSL-DIFS-311)		Animal (Fish)	Commensal	JZSF01000108/JZSF01000455 (partial)	-	-	-	-	-
	Klebsiella Clade A (Klebsiella aerogenes GN02079)		Human	Clinical	LDAY01000012	-	-	-	-	-
	Klebsiella Clade A (Klebsiella aerogenes GN02126)		Human	Clinical	LDAZ01000009	-	-	-	-	-
	Klebsiella Clade A (Klebsiella aerogenes GN02154)		Human	Clinical	LDBA01000027	-	-	-	-	-
	Klebsiella Clade A (Klebsiella aerogenes GN02173)		Human	Clinical	LDBB01000043	-	-	-	-	-
	Klebsiella Clade A (Klebsiella aerogenes GN02278)		Human	Clinical	LDBC01000018	-	-	-	-	-
	Klebsiella Clade A (Klebsiella aerogenes GN02286)		Human	Clinical	LDBD01000023	-	-	-	-	-
	Klebsiella Clade A (Klebsiella aerogenes GN02326)		Human	Clinical	LDBE01000005	-	-	-	-	-
	Klebsiella Clade A (Klebsiella aerogenes GN02329)		Human	Clinical	LDBF01000007	-	-	-	-	-
	Klebsiella Clade A (Klebsiella aerogenes GN02355)		Human	Clinical	LDBG01000003	-	-	-	-	-
	Klebsiella Clade A (Klebsiella aerogenes GN02384)		Human	Clinical	LDBH01000045	-	-	-	-	-
	Klebsiella Clade A (Klebsiella aerogenes GN02420)		Human	Clinical	LDBI01000014	-	-	-	-	-
	Klebsiella Clade A (Klebsiella aerogenes GN02464)		Human	Clinical	LDBJ01000004	-	-	-	-	-
	Klebsiella Clade A (Klebsiella aerogenes GN02499)		Human	Clinical	LDBK01000005	-	-	-	-	-
	Klebsiella Clade A (Klebsiella aerogenes GN02509)		Human	Clinical	LDBL01000022/LDBL01000023/LDBL01000032	-	-	-	-	-
	Klebsiella Clade A (Klebsiella aerogenes GN02525)		Human	Clinical	LDBM01000004/LDBM01000007	-	-	-	-	-
	Klebsiella Clade A (Klebsiella aerogenes GN02694)		Human	Clinical	LDBN01000004	-	-	-	-	-
	Klebsiella Clade A (Klebsiella aerogenes GN02710)		Human	Clinical	LRCB01000005/LRCB01000166/LRCB01000169	-	-	-	-	-
	Klebsiella Clade A (Klebsiella aerogenes GN02761)		Human	Clinical	LRCC01000056/LRCC01000112/LRCC01000116/LRCC01000162	-	-	-	-	-
	Klebsiella Clade A (Klebsiella aerogenes GN02770)		Human	Clinical	LDBP01000009	-	-	-	-	-
	Klebsiella Clade A (Klebsiella aerogenes GN03019)		Human	Clinical	LDBQ01000007	-	-	-	-	-
	Klebsiella Clade A (Klebsiella aerogenes GN03543)		Human	Clinical	LDBR01000013	-	-	-	-	-
	Klebsiella Clade A (Klebsiella aerogenes GN03688)		Human	Clinical	LDBS01000022	-	-	-	-	-
	Klebsiella Clade A (Klebsiella aerogenes GN03732)		Human	Clinical	LDBT01000010	-	-	-	-	-
	Klebsiella Clade A (Klebsiella aerogenes GN03927)		Human	Clinical	LDBU01000043	-	-	-	-	-
	Klebsiella Clade A (Klebsiella aerogenes GN03959)		Human	Clinical	LDBV01000053	-	-	-	-	-
	Klebsiella Clade A (Klebsiella aerogenes GN04690)		Human	Clinical	LDBW01000032/LDBW01000045	-	-	-	-	-
	Klebsiella Clade A (Klebsiella aerogenes GN04794)		Human	Clinical	LDBX01000017	-	-	-	-	-
	Klebsiella Clade A (Klebsiella aerogenes GN04835)		Human	Clinical	LDBY01000007	-	-	-	-	-
	Klebsiella Clade A (Klebsiella aerogenes GN05224)		Human	Clinical	LDBZ01000017	-	-	-	-	-
	Klebsiella Clade A (Klebsiella aerogenes GN05253)		Human	Clinical	LDCA01000006	-	-	-	-	-
	Klebsiella Clade A (Klebsiella aerogenes KCTC 2190)		N/A	N/A	NC_015663	-	-	-	-	-
	Klebsiella Clade A (Klebsiella aerogenes MGH 61)		Human	Clinical	KK736187	-	-	-	-	-
	Klebsiella Clade A (Klebsiella aerogenes MGH 62)		Human	Clinical	KK736200	-	-	-	-	-
	Klebsiella Clade A (Klebsiella aerogenes MGH 77)		Human	Clinical	KK736204	-	-	-	-	-
	Klebsiella Clade A (Klebsiella aerogenes MGH 78 )		Human	Clinical	KK736212	-	-	-	-	-
	Klebsiella Clade A (Klebsiella aerogenes NCTC9735)		N/A	N/A	LR134475	-	-	-	-	-
	Klebsiella Clade A (Klebsiella aerogenes ND17)		Human	Clinical	JUHZ01000005	-	-	-	-	-
	Klebsiella Clade A (Klebsiella aerogenes PX01)		Environment	Soil	NJBB01000009	-	-	-	-	-
	Klebsiella Clade A (Klebsiella aerogenes SMART_1060)		Human	Clinical	LPOM01000056	-	-	-	-	-
	Klebsiella Clade A (Klebsiella aerogenes SMART_350)		Human	Clinical	LPQH01000008	-	-	-	-	-
	Klebsiella Clade A (Klebsiella aerogenes SMART_429)		Human	Clinical	LPQB01000002/LPQB01000020	-	-	-	-	-
	Klebsiella Clade A (Klebsiella aerogenes SMART_543)		Human	Clinical	LPPU01000044	-	-	-	-	-
	Klebsiella Clade A (Klebsiella aerogenes SMART_773)		Human	Clinical	LPPE01000076	-	-	-	-	-
	Klebsiella Clade A (Klebsiella aerogenes SMART_774)		Human	Clinical	LPPD01000007	-	-	-	-	-
	Klebsiella Clade A (Klebsiella aerogenes SMART_888)		Human	Clinical	LPOU01000008	-	-	-	-	-
	Klebsiella Clade A (Klebsiella aerogenes UCI 15)		Human	Clinical	KI973163	-	-	-	-	-
	Klebsiella Clade A (Klebsiella aerogenes UCI 16)		Human	Clinical	KI973159	-	-	-	-	-
	Klebsiella Clade A (Klebsiella aerogenes UCI 27)		Human	Clinical	KI973151	-	-	-	-	-
	Klebsiella Clade A (Klebsiella aerogenes UCI 28)		Human	Clinical	KI973148	-	-	-	-	-
	Klebsiella Clade A (Klebsiella aerogenes UCI 45)		Human	Clinical	KI973115	-	-	-	-	-
	Klebsiella Clade A (Klebsiella aerogenes UCI 46)		Human	Clinical	KI973107	-	-	-	-	-
	Klebsiella Clade A (Klebsiella aerogenes UCI 47)		Human	Clinical	KI973103	-	-	-	-	-
	Klebsiella Clade A (Klebsiella aerogenes UCI 48)		Human	Clinical	KI973098	-	-	-	-	-
	Klebsiella Clade A (Klebsiella aerogenes UCI89)		Human	Clinical	KQ087571	-	-	-	-	-
	Klebsiella Clade A (Klebsiella aerogenes UCI90)		Human	Clinical	KQ087584	-	-	-	-	-
	Klebsiella Clade A (Klebsiella aerogenes UCI97)		Human	Clinical	KQ087587	-	-	-	-	-
	Klebsiella Clade A (Klebsiella aerogenes UCI98)		Human	Clinical	LESY01000019	-	-	-	-	-
	Klebsiella Clade A (Klebsiella aerogenes URMC214)		Human	Clinical	RPDX01000002	-	-	-	-	-
	Klebsiella Clade A (Klebsiella aerogenes URMC221)		Human	Clinical	RPDR01000001	-	-	-	-	-
	Klebsiella Clade A (Klebsiella aerogenes URMC224)		Human	Clinical	RPDO01000023	-	-	-	-	-
	Klebsiella Clade A (Klebsiella aerogenes URMC225)		Human	Clinical	RPDN01000011	-	-	-	-	-
	Klebsiella Clade A (Klebsiella aerogenes URMC226)		Human	Clinical	RPDM01000005	-	-	-	-	-
	Klebsiella Clade B (Klebsiella pneumoniae 160_1080)		Human	Clinical	-	-	-	-	-	-
	Klebsiella Clade B (Klebsiella pneumoniae 234-12)		Human	Clinical	-	-	-	-	-	-
	Klebsiella Clade B (Klebsiella pneumoniae 298_SBOY)		Human	Clinical	-	-	-	-	-	-
	Klebsiella Clade B (Klebsiella pneumoniae 500_1420)		Human	Clinical	-	-	-	-	-	-
	Klebsiella Clade B (Klebsiella pneumoniae 1084)		Human	Clinical	-	-	-	-	-	-
	Klebsiella Clade B (Klebsiella pneumoniae 1158)		Human	Clinical	-	-	-	-	-	-
	Klebsiella Clade B (Klebsiella pneumoniae 1243_CKOS)		Human	Clinical	-	-	-	-	-	-
	Klebsiella Clade B (Klebsiella pneumoniae 30660/NJST258_1)		Human	Clinical	-	-	-	-	-	-
	Klebsiella Clade B (Klebsiella pneumoniae 30684/NJST258_2)		Human	Clinical	-	-	-	-	-	-
	Klebsiella Clade B (Klebsiella pneumoniae 32192)		Human	Clinical	-	-	-	-	-	-
	Klebsiella Clade B (Klebsiella pneumoniae 34618)		Human	Clinical	-	-	-	-	-	-
	Klebsiella Clade B (Klebsiella pneumoniae ATCC 13883)		Human	Clinical	-	-	-	-	-	-
	Klebsiella Clade B (Klebsiella pneumoniae ATCC 13884)		Human	Commensal	-	-	-	-	-	-
	Klebsiella Clade B (Klebsiella pneumoniae ATCC BAA-2146)		Human	Clinical	-	-	-	-	-	-
	Klebsiella Clade B (Klebsiella pneumoniae BA28434)		Human	Clinical	-	-	-	-	-	-
	Klebsiella Clade B (Klebsiella pneumoniae BA34918)		Human	Clinical	-	-	-	-	-	-
	Klebsiella Clade B (Klebsiella pneumoniae BIDMC 12C)		Human	Clinical	-	-	-	-	-	-
	Klebsiella Clade B (Klebsiella pneumoniae BIDMC 36)		Human	Clinical	-	-	-	-	-	-
	Klebsiella Clade B (Klebsiella pneumoniae BIDMC 46b)		Human	Clinical	-	-	-	-	-	-
	Klebsiella Clade B (Klebsiella pneumoniae BIDMC 48)		Human	Clinical	-	-	-	-	-	-
	Klebsiella Clade B (Klebsiella pneumoniae BIDMC 51)		Human	Clinical	-	-	-	-	-	-
	Klebsiella Clade B (Klebsiella pneumoniae BIDMC86)		Human	Clinical	-	-	-	-	-	-
	Klebsiella Clade B (Klebsiella pneumoniae BIDMC91)		Human	Clinical	-	-	-	-	-	-
	Klebsiella Clade B (Klebsiella pneumoniae BJ1-GA)		Human	Clinical	-	-	-	-	-	-
	Klebsiella Clade B (Klebsiella pneumoniae blaNDM-1)		Human	Clinical	-	-	-	-	-	-
	Klebsiella Clade B (Klebsiella pneumoniae BWH 22)		Human	Clinical	-	-	-	-	-	-
	Klebsiella Clade B (Klebsiella pneumoniae BWH 41)		Human	Clinical	-	-	-	-	-	-
	Klebsiella Clade B (Klebsiella pneumoniae CAV1344)		Human	Clinical	-	-	-	-	-	-
	Klebsiella Clade B (Klebsiella pneumoniae CAV1392)		Human	Clinical	-	-	-	-	-	-
	Klebsiella Clade B (Klebsiella pneumoniae CAV1596)		Human	Clinical	-	-	-	-	-	-
	Klebsiella Clade B (Klebsiella pneumoniae CG43)		Human	Clinical	-	-	-	-	-	-
	Klebsiella Clade B (Klebsiella pneumoniae CHS 55)		Human	Clinical	-	-	-	-	-	-
	Klebsiella Clade B (Klebsiella pneumoniae CHS 63)		Human	Clinical	-	-	-	-	-	-
	Klebsiella Clade B (Klebsiella pneumoniae CHS112)		Human	Clinical	-	-	-	-	-	-
	Klebsiella Clade B (Klebsiella pneumoniae CHS121)		Human	Clinical	-	-	-	-	-	-
	Klebsiella Clade B (Klebsiella pneumoniae CHS134)		Human	Clinical	-	-	-	-	-	-
	Klebsiella Clade B (Klebsiella pneumoniae CHS139)		Human	Clinical	-	-	-	-	-	-
	Klebsiella Clade B (Klebsiella pneumoniae CHS149)		Human	Clinical	-	-	-	-	-	-
	Klebsiella Clade B (Klebsiella pneumoniae CHS153)		Human	Clinical	-	-	-	-	-	-
	Klebsiella Clade B (Klebsiella pneumoniae CHS162)		Human	Clinical	-	-	-	-	-	-
	Klebsiella Clade B (Klebsiella pneumoniae CHS222)		Human	Clinical	-	-	-	-	-	-
	Klebsiella Clade B (Klebsiella pneumoniae DMC1097)		Human	Clinical	-	-	-	-	-	-
	Klebsiella Clade B (Klebsiella pneumoniae Ecl8)		Human	Clinical	-	-	-	-	-	-
	Klebsiella Clade B (Klebsiella pneumoniae FDAARGOS_84)		Human	Clinical	-	-	-	-	-	-
	Klebsiella Clade B (Klebsiella pneumoniae HK787)		Human	Clinical	-	-	-	-	-	-
	Klebsiella Clade B (Klebsiella pneumoniae HS11286)		Human	Clinical	-	-	-	-	-	-
	Klebsiella Clade B (Klebsiella pneumoniae JM45)		Human	Clinical	-	-	-	-	-	-
	Klebsiella Clade B (Klebsiella pneumoniae KCTC 2242)		Human	Clinical	-	-	-	-	-	-
	Klebsiella Clade B (Klebsiella pneumoniae Kp13)		Human	Clinical	-	-	-	-	-	-
	Klebsiella Clade B (Klebsiella pneumoniae Kp52.145)		Human	Clinical	-	-	-	-	-	-
	Klebsiella Clade B (Klebsiella pneumoniae KPNIH1)		Human	Clinical	-	-	-	-	-	-
	Klebsiella Clade B (Klebsiella pneumoniae KPNIH10)		Human	Clinical	-	-	-	-	-	-
	Klebsiella Clade B (Klebsiella pneumoniae KPNIH24)		Human	Clinical	-	-	-	-	-	-
	Klebsiella Clade B (Klebsiella pneumoniae KPNIH27)		Human	Clinical	-	-	-	-	-	-
	Klebsiella Clade B (Klebsiella pneumoniae KPNIH29)		Human	Clinical	-	-	-	-	-	-
	Klebsiella Clade B (Klebsiella pneumoniae KPNIH30)		Human	Clinical	-	-	-	-	-	-
	Klebsiella Clade B (Klebsiella pneumoniae KPNIH31)		Human	Clinical	-	-	-	-	-	-
	Klebsiella Clade B (Klebsiella pneumoniae KPNIH32)		Human	Clinical	-	-	-	-	-	-
	Klebsiella Clade B (Klebsiella pneumoniae KPNIH33)		Human	Clinical	-	-	-	-	-	-
	Klebsiella Clade B (Klebsiella pneumoniae KpQ3)		Human	Clinical	-	-	-	-	-	-
	Klebsiella Clade B (Klebsiella pneumoniae KPR0928)		Human	Clinical	-	-	-	-	-	-
	Klebsiella Clade B (Klebsiella pneumoniae LCT-KP214		Human	Clinical	-	-	-	-	-	-
	Klebsiella Clade B (Klebsiella pneumoniae MGH 19)		Human	Clinical	-	-	-	-	-	-
	Klebsiella Clade B (Klebsiella pneumoniae MGH 32)		Human	Clinical	-	-	-	-	-	-
	Klebsiella Clade B (Klebsiella pneumoniae MGH 35)		Human	Clinical	-	-	-	-	-	-
	Klebsiella Clade B (Klebsiella pneumoniae MGH 43)		Human	Clinical	-	-	-	-	-	-
	Klebsiella Clade B (Klebsiella pneumoniae MGH 45)		Human	Clinical	-	-	-	-	-	-
	Klebsiella Clade B (Klebsiella pneumoniae MGH 64)		Human	Clinical	-	-	-	-	-	-
	Klebsiella Clade B (Klebsiella pneumoniae MGH94)		Human	Clinical	-	-	-	-	-	-
	Klebsiella Clade B (Klebsiella pneumoniae MGH112)		Human	Clinical	-	-	-	-	-	-
	Klebsiella Clade B (Klebsiella pneumoniae MGH116)		Human	Clinical	-	-	-	-	-	-
	Klebsiella Clade B (Klebsiella pneumoniae MGH 78578)		Human	Clinical	-	-	-	-	-	-
	Klebsiella Clade B (Klebsiella pneumoniae NTUH-K2044)		Human	Clinical	-	-	-	-	-	-
	Klebsiella Clade B (Klebsiella pneumoniae PittNDM01)		Human	Clinical	-	-	-	-	-	-
	Klebsiella Clade B (Klebsiella pneumoniae PMK1)		Human	Clinical	-	-	-	-	-	-
	Klebsiella Clade B (Klebsiella pneumoniae SA1)		Human	Clinical	-	-	-	-	-	-
	Klebsiella Clade B (Klebsiella pneumoniae SB3432)		Human	Clinical	-	-	-	-	-	-
	Klebsiella Clade B (Klebsiella pneumoniae T69)		Human	Clinical	-	-	-	-	-	-
	Klebsiella Clade B (Klebsiella pneumoniae UCI 17)		Human	Clinical	-	-	-	-	-	-
	Klebsiella Clade B (Klebsiella pneumoniae UCI 19)		Human	Clinical	-	-	-	-	-	-
	Klebsiella Clade B (Klebsiella pneumoniae UCI 21)		Human	Clinical	-	-	-	-	-	-
	Klebsiella Clade B (Klebsiella pneumoniae UCI 25)		Human	Clinical	-	-	-	-	-	-
	Klebsiella Clade B (Klebsiella pneumoniae UCI 26)		Human	Clinical	-	-	-	-	-	-
	Klebsiella Clade B (Klebsiella pneumoniae UCI 42)		Human	Clinical	-	-	-	-	-	-
	Klebsiella Clade B (Klebsiella pneumoniae UCI 56)		Human	Clinical	-	-	-	-	-	-
	Klebsiella Clade B (Klebsiella pneumoniae UCI96)		Human	Clinical	-	-	-	-	-	-
	Klebsiella Clade B (Klebsiella pneumoniae UCICRE 4)		Human	Clinical	-	-	-	-	-	-
	Klebsiella Clade B (Klebsiella pneumoniae UCICRE 6)		Human	Clinical	-	-	-	-	-	-
	Klebsiella Clade B (Klebsiella pneumoniae UCICRE 13)		Human	Clinical	-	-	-	-	-	-
	Klebsiella Clade B (Klebsiella pneumoniae UHKPC 52)		Human	Clinical	-	-	-	-	-	-
	Klebsiella Clade B (Klebsiella pneumoniae UHKPC07)		Human	Clinical	-	-	-	-	-	-
	Klebsiella Clade B (Klebsiella pneumoniae UHKPC33)		Human	Clinical	-	-	-	-	-	-
	Klebsiella Clade B (Klebsiella pneumoniae VAKPC278)		Human	Clinical	-	-	-	-	-	-
	Klebsiella Clade B (Klebsiella pneumoniae WCHKP020098)		Human	Clinical	-	-	-	-	-	-
	Klebsiella Clade B (Klebsiella pneumoniae WGLW1)		Human	Clinical	-	-	-	-	-	-
	Klebsiella Clade B (Klebsiella pneumoniae WGLW2)		Human	Clinical	-	-	-	-	-	-
	Klebsiella Clade B (Klebsiella pneumoniae WGLW3)		Human	Clinical	-	-	-	-	-	-
	Klebsiella Clade B (Klebsiella pneumoniae WGLW5)		Human	Clinical	-	-	-	-	-	-
	Klebsiella Clade B (Klebsiella pneumoniae XH209)		Human	Clinical	-	-	-	-	-	-
	Klebsiella Clade B (Klebsiella pneumoniae yzusk-4)		Environment	Food (Meat)	-	-	-	-	-	-
	Klebsiella Clade B (Klebsiella quasipneumoniae 01A030)		Human	Clinical	-	-	-	-	-	-
	Klebsiella Clade B (Klebsiella quasipneumoniae 7A044)		Human	Clinical	-	-	-	-	-	-
	Klebsiella Clade B (Klebsiella quasipneumoniae 09A323)		Human	Clinical	-	-	-	-	-	-
	Klebsiella Clade B (Klebsiella quasipneumoniae 12-3578)	Klebsiella pneumoniae	Human	Clinical	-	-	-	-	-	-
	Klebsiella Clade B (Klebsiella quasipneumoniae 12A476)		Human	Clinical	-	-	-	-	-	-
	Klebsiella Clade B (Klebsiella quasipneumoniae 18A069)		Human	Clinical	-	-	-	-	-	-
	Klebsiella Clade B (Klebsiella quasipneumoniae 193_KOXY)		Human	Clinical	-	-	-	-	-	-
	Klebsiella Clade B (Klebsiella quasipneumoniae 255-1)		Animal (Avian)	Commensal	-	-	-	-	-	-
	Klebsiella Clade B (Klebsiella quasipneumoniae 273-1)		Animal (Avian)	Commensal	-	-	-	-	-	-
	Klebsiella Clade B (Klebsiella quasipneumoniae 278-1)		Animal (Avian)	Commensal	-	-	-	-	-	-
	Klebsiella Clade B (Klebsiella quasipneumoniae 307-1-2)		Animal (Avian)	Commensal	-	-	-	-	-	-
	Klebsiella Clade B (Klebsiella quasipneumoniae 311-2)		Animal (Avian)	Commensal	-	-	-	-	-	-
	Klebsiella Clade B (Klebsiella quasipneumoniae 332)		Animal (Avian)	Commensal	-	-	-	-	-	-
	Klebsiella Clade B (Klebsiella quasipneumoniae 334-2)		Animal (Avian)	Commensal	-	-	-	-	-	-
	Klebsiella Clade B (Klebsiella quasipneumoniae 345-1-2)		Animal (Avian)	Commensal	-	-	-	-	-	-
	Klebsiella Clade B (Klebsiella quasipneumoniae 360-1-1)		Animal (Avian)	Commensal	-	-	-	-	-	-
	Klebsiella Clade B (Klebsiella quasipneumoniae 393-2)		Animal (Avian)	Commensal	-	-	-	-	-	-
	Klebsiella Clade B (Klebsiella quasipneumoniae A708)		Human	Clinical	-	-	-	-	-	-
	Klebsiella Clade B (Klebsiella quasipneumoniae ATCC 43816)	Klebsiella pneumoniae	Human	Clinical	-	-	-	-	-	-
	Klebsiella Clade B (Klebsiella quasipneumoniae ATCC 700603)		Human	Clinical	-	-	-	-	-	-
	Klebsiella Clade B (Klebsiella quasipneumoniae C37)		Animal (Bovine)	Pathogen	-	-	-	-	-	-
	Klebsiella Clade B (Klebsiella quasipneumoniae C78)		N/A	N/A	-	-	-	-	-	-
	Klebsiella Clade B (Klebsiella quasipneumoniae CAV1947)		Environment	Hospital wastewater	-	-	-	-	-	-
	Klebsiella Clade B (Klebsiella quasipneumoniae CAV2013)		Human	Clinical	-	-	-	-	-	-
	Klebsiella Clade B (Klebsiella quasipneumoniae CAV2018)		Environment	Hospital wastewater	-	-	-	-	-	-
	Klebsiella Clade B (Klebsiella quasipneumoniae COL-Kpn1B)		Human	Clinical	-	-	-	-	-	-
	Klebsiella Clade B (Klebsiella quasipneumoniae COL-Kpn6)		Human	Clinical	-	-	-	-	-	-
	Klebsiella Clade B (Klebsiella quasipneumoniae COL-Kpn7)		Human	Clinical	-	-	-	-	-	-
	Klebsiella Clade B (Klebsiella quasipneumoniae COL-Kpn11)		Human	Clinical	-	-	-	-	-	-
	Klebsiella Clade B (Klebsiella quasipneumoniae COL-Kpn18)		Human	Clinical	-	-	-	-	-	-
	Klebsiella Clade B (Klebsiella quasipneumoniae COL-Kpn127)		Human	Clinical	-	-	-	-	-	-
	Klebsiella Clade B (Klebsiella quasipneumoniae COL-Kpn128)		Human	Clinical	-	-	-	-	-	-
	Klebsiella Clade B (Klebsiella quasipneumoniae COL-Kpn129)		Human	Clinical	-	-	-	-	-	-
	Klebsiella Clade B (Klebsiella quasipneumoniae COL-Kpn130)		Human	Clinical	-	-	-	-	-	-
	Klebsiella Clade B (Klebsiella quasipneumoniae CRE30)		Human	Clinical	-	-	-	-	-	-
	Klebsiella Clade B (Klebsiella quasipneumoniae CRK0311)		Human	Clinical	-	-	-	-	-	-
	Klebsiella Clade B (Klebsiella quasipneumoniae D120-1)		Animal (Porcine)	Commensal	-	-	-	-	-	-
	Klebsiella Clade B (Klebsiella quasipneumoniae D13)		Animal (Bovine)	Pathogen	-	-	-	-	-	-
	Klebsiella Clade B (Klebsiella quasipneumoniae D65)		Animal (Bovine)	Pathogen	-	-	-	-	-	-
	Klebsiella Clade B (Klebsiella quasipneumoniae EuSCAPE_AT003)		Human	Clinical	-	-	-	-	-	-
	Klebsiella Clade B (Klebsiella quasipneumoniae EuSCAPE_BE039)		Human	Clinical	-	-	-	-	-	-
	Klebsiella Clade B (Klebsiella quasipneumoniae EuSCAPE_DE044)		Human	Clinical	-	-	-	-	-	-
	Klebsiella Clade B (Klebsiella quasipneumoniae EuSCAPE_DK003)		Human	Clinical	-	-	-	-	-	-
	Klebsiella Clade B (Klebsiella quasipneumoniae EuSCAPE_DK014)		Human	Clinical	-	-	-	-	-	-
	Klebsiella Clade B (Klebsiella quasipneumoniae EuSCAPE_FR021)		Human	Clinical	-	-	-	-	-	-
	Klebsiella Clade B (Klebsiella quasipneumoniae EuSCAPE_IL014)		Human	Clinical	-	-	-	-	-	-
	Klebsiella Clade B (Klebsiella quasipneumoniae EuSCAPE_IL023)		Human	Clinical	-	-	-	-	-	-
	Klebsiella Clade B (Klebsiella quasipneumoniae EuSCAPE_IT035)		Human	Clinical	-	-	-	-	-	-
	Klebsiella Clade B (Klebsiella quasipneumoniae EuSCAPE_MT004)		Human	Clinical	-	-	-	-	-	-
	Klebsiella Clade B (Klebsiella quasipneumoniae EuSCAPE_TR036)		Human	Clinical	-	-	-	-	-	-
	Klebsiella Clade B (Klebsiella quasipneumoniae EuSCAPE_TR154)		Human	Clinical	-	-	-	-	-	-
	Klebsiella Clade B (Klebsiella quasipneumoniae FI_HV_2014)		Human	Clinical	-	-	-	-	-	-
	Klebsiella Clade B (Klebsiella quasipneumoniae G4584)		Human	Clinical	-	-	-	-	-	-
	Klebsiella Clade B (Klebsiella quasipneumoniae G747)		Human	Clinical	-	-	-	-	-	-
	Klebsiella Clade B (Klebsiella quasipneumoniae HKUOPJ4)		Animal (Ursid)	Commensal	-	-	-	-	-	-
	Klebsiella Clade B (Klebsiella quasipneumoniae HKUOPLA)		Animal (Ursid)	Commensal	-	-	-	-	-	-
	Klebsiella Clade B (Klebsiella quasipneumoniae HKUOPLC)		Animal (Ursid)	Commensal	-	-	-	-	-	-
	Klebsiella Clade B (Klebsiella quasipneumoniae ID_9)		Human	Clinical	-	-	-	-	-	-
	Klebsiella Clade B (Klebsiella quasipneumoniae ID_15)		Human	Clinical	-	-	-	-	-	-
	Klebsiella Clade B (Klebsiella quasipneumoniae ID_27)		Human	Clinical	-	-	-	-	-	-
	Klebsiella Clade B (Klebsiella quasipneumoniae ID_28)		Human	Clinical	-	-	-	-	-	-
	Klebsiella Clade B (Klebsiella quasipneumoniae KLPN_M97)		Human	Clinical	-	-	-	-	-	-
	Klebsiella Clade B (Klebsiella quasipneumoniae KP121)		Human	Clinical	-	-	-	-	-	-
	Klebsiella Clade B (Klebsiella quasipneumoniae KPC142)		Human	Clinical	-	-	-	-	-	-
	Klebsiella Clade B (Klebsiella quasipneumoniae KQ_146)		Environment	Hospital	-	-	-	-	-	-
	Klebsiella Clade B (Klebsiella quasipneumoniae L22)		Human	Clinical	-	-	-	-	-	-
	Klebsiella Clade B (Klebsiella quasipneumoniae MGH 44)		Human	Clinical	-	-	-	-	-	-
	Klebsiella Clade B (Klebsiella quasipneumoniae QH33-2)		Animal (Avian)	Commensal	-	-	-	-	-	-
	Klebsiella Clade B (Klebsiella quasipneumoniae QH35-1-1)		Animal (Avian)	Commensal	-	-	-	-	-	-
	Klebsiella Clade B (Klebsiella quasipneumoniae QH221-1)		Animal (Avian)	Commensal	-	-	-	-	-	-
	Klebsiella Clade B (Klebsiella quasipneumoniae QH273-2)		Animal (Avian)	Commensal	-	-	-	-	-	-
	Klebsiella Clade B (Klebsiella quasipneumoniae QH281-4)		Animal (Avian)	Commensal	-	-	-	-	-	-
	Klebsiella Clade B (Klebsiella quasipneumoniae QH283-2)		Animal (Avian)	Commensal	-	-	-	-	-	-
	Klebsiella Clade B (Klebsiella quasipneumoniae QH288-1)		Animal (Avian)	Commensal	-	-	-	-	-	-
	Klebsiella Clade B (Klebsiella quasipneumoniae QH300-3)		Animal (Avian)	Commensal	-	-	-	-	-	-
	Klebsiella Clade B (Klebsiella quasipneumoniae QH349-1-1)		Animal (Avian)	Commensal	-	-	-	-	-	-
	Klebsiella Clade B (Klebsiella quasipneumoniae QY2)		Animal (Avian)	Commensal	-	-	-	-	-	-
	Klebsiella Clade B (Klebsiella quasipneumoniae S009)		Human	Clinical	-	-	-	-	-	-
	Klebsiella Clade B (Klebsiella quasipneumoniae SB59)		N/A	N/A	-	-	-	-	-	-
	Klebsiella Clade B (Klebsiella quasipneumoniae SB98)		Environment	N/A	-	-	-	-	-	-
	Klebsiella Clade B (Klebsiella quasipneumoniae SB1124)		N/A	N/A	-	-	-	-	-	-
	Klebsiella Clade B (Klebsiella quasipneumoniae SB4697)		N/A	N/A	-	-	-	-	-	-
	Klebsiella Clade B (Klebsiella quasipneumoniae TUM14019)		Human	N/A	-	-	-	-	-	-
	Klebsiella Clade B (Klebsiella quasipneumoniae TUM14027)		Human	N/A	-	-	-	-	-	-
	Klebsiella Clade B (Klebsiella quasipneumoniae TUM14029)		Human	N/A	-	-	-	-	-	-
	Klebsiella Clade B (Klebsiella quasipneumoniae TUM14034)		Human	N/A	-	-	-	-	-	-
	Klebsiella Clade B (Klebsiella quasipneumoniae TUM14042)		Human	N/A	-	-	-	-	-	-
	Klebsiella Clade B (Klebsiella quasipneumoniae TUM14045)		Human	N/A	-	-	-	-	-	-
	Klebsiella Clade B (Klebsiella quasipneumoniae TUM14048)		Human	N/A	-	-	-	-	-	-
	Klebsiella Clade B (Klebsiella quasipneumoniae TUM14063)		Human	N/A	-	-	-	-	-	-
	Klebsiella Clade B (Klebsiella quasipneumoniae TUM14094)		Human	N/A	-	-	-	-	-	-
	Klebsiella Clade B (Klebsiella quasipneumoniae TUM14104)		Human	N/A	-	-	-	-	-	-
	Klebsiella Clade B (Klebsiella quasipneumoniae U41)		Environment	N/A	-	-	-	-	-	-
	Klebsiella Clade B (Klebsiella quasipneumoniae WUSM_KQ_87)		Human	Clinical	-	-	-	-	-	-
	Klebsiella Clade B (Klebsiella quasipneumoniae WUSM_KQ_89)		Human	Clinical	-	-	-	-	-	-
	Klebsiella Clade B (Klebsiella quasipneumoniae WUSM_KQ_100)		Human	Clinical	-	-	-	-	-	-
	Klebsiella Clade B (Klebsiella quasipneumoniae YH16014_S2-179-1)		Animal (Avian)	Commensal	-	-	-	-	-	-
	Klebsiella Clade B (Klebsiella quasipneumoniae YH16016_S4-238-1)		Animal (Avian)	Commensal	-	-	-	-	-	-
	Klebsiella Clade B (Klebsiella quasipneumoniae YH17268)		Animal (Avian)	Commensal	-	-	-	-	-	-
	Klebsiella Clade B (Klebsiella quasipneumoniae YH17269)		Animal (Avian)	Commensal	-	-	-	-	-	-
	Klebsiella Clade B (Klebsiella quasivariicola EuSCAPE_EE019)		Human	Clinical	-	-	-	-	-	-
	Klebsiella Clade B (Klebsiella quasivariicola EuSCAPE_IL010)		Human	Clinical	-	-	-	-	-	-
	Klebsiella Clade B (Klebsiella quasivariicola EuSCAPE_IT371)		Human	Clinical	-	-	-	-	-	-
	Klebsiella Clade B (Klebsiella quasivariicola KPN1705)		Human	Clinical	-	-	-	-	-	-
	Klebsiella Clade B (Klebsiella quasivariicola SB33)	Klebsiella quasipneumoniae	N/A	N/A	-	-	-	-	-	-
	Klebsiella Clade B (Klebsiella quasivariicola SB5857)	Klebsiella quasipneumoniae	N/A	N/A	-	-	-	-	-	-
	Klebsiella Clade B (Klebsiella quasivariicola SB6094)	Klebsiella quasipneumoniae	N/A	N/A	-	-	-	-	-	-
	Klebsiella Clade B (Klebsiella quasivariicola SB6095)	Klebsiella quasipneumoniae	N/A	N/A	-	-	-	-	-	-
	Klebsiella Clade B (Klebsiella quasivariicola VRCO0126)	Klebsiella pneumoniae	Environment	Wastewater	-	-	-	-	-	-
	Klebsiella Clade B (Klebsiella quasivariicola VRCO0168)	Klebsiella pneumoniae	Environment	N/A	-	-	-	-	-	-
	Klebsiella Clade B (Klebsiella variicola 1_1_55)		N/A	N/A	-	-	-	-	-	-
	Klebsiella Clade B (Klebsiella variicola 3)		Plant	Saprophyte	-	-	-	-	-	-
	Klebsiella Clade B (Klebsiella variicola 03-311-0071)		Human	Clinical	-	-	-	-	-	-
	Klebsiella Clade B (Klebsiella variicola 04153260899A)		Human	Clinical	-	-	-	-	-	-
	Klebsiella Clade B (Klebsiella variicola 06-268)		Human	Clinical	-	-	-	-	-	-
	Klebsiella Clade B (Klebsiella variicola 6A2)		Plant	Saprophyte	-	-	-	-	-	-
	Klebsiella Clade B (Klebsiella variicola 15WZ-82)		Human	N/A	-	-	-	-	-	-
	Klebsiella Clade B (Klebsiella variicola 342)		Plant	Saprophyte	-	-	-	-	-	-
	Klebsiella Clade B (Klebsiella variicola 524_SBOY)		Human	Clinical	-	-	-	-	-	-
	Klebsiella Clade B (Klebsiella variicola 653_KVAR)		Human	Clinical	-	-	-	-	-	-
	Klebsiella Clade B (Klebsiella variicola 671_KVAR)		Human	Clinical	-	-	-	-	-	-
	Klebsiella Clade B (Klebsiella variicola 789_KVAR)		Human	Clinical	-	-	-	-	-	-
	Klebsiella Clade B (Klebsiella variicola 801)		Human	Clinical	-	-	-	-	-	-
	Klebsiella Clade B (Klebsiella variicola 4880)		Human	Clinical	-	-	-	-	-	-
	Klebsiella Clade B (Klebsiella variicola 8917)		Human	Clinical	-	-	-	-	-	-
	Klebsiella Clade B (Klebsiella variicola 13450)		Human	Clinical	-	-	-	-	-	-
	Klebsiella Clade B (Klebsiella variicola AJ055)		Human	Clinical	-	-	-	-	-	-
	Klebsiella Clade B (Klebsiella variicola AJ292)		Human	Clinical	-	-	-	-	-	-
	Klebsiella Clade B (Klebsiella variicola At-22)		Insect	Symbiont	-	-	-	-	-	-
	Klebsiella Clade B (Klebsiella variicola B1)		Plant	Saprophyte	-	-	-	-	-	-
	Klebsiella Clade B (Klebsiella variicola BD_DM_07)		Human	Clinical	-	-	-	-	-	-
	Klebsiella Clade B (Klebsiella variicola BD_DM_33)		Human	Clinical	-	-	-	-	-	-
	Klebsiella Clade B (Klebsiella variicola BD_DM_97)		Human	Clinical	-	-	-	-	-	-
	Klebsiella Clade B (Klebsiella variicola BD_DM_115)		Human	Clinical	-	-	-	-	-	-
	Klebsiella Clade B (Klebsiella variicola BD_DM_166)		Human	Clinical	-	-	-	-	-	-
	Klebsiella Clade B (Klebsiella variicola BD_DM_167)		Human	Clinical	-	-	-	-	-	-
	Klebsiella Clade B (Klebsiella variicola BD_DM_322)		Human	Clinical	-	-	-	-	-	-
	Klebsiella Clade B (Klebsiella variicola BD_DM_395)		Human	Clinical	-	-	-	-	-	-
	Klebsiella Clade B (Klebsiella variicola BD_DM_414)		Human	Clinical	-	-	-	-	-	-
	Klebsiella Clade B (Klebsiella variicola BIDMC88)		Human	Clinical	-	-	-	-	-	-
	Klebsiella Clade B (Klebsiella variicola BZ19)		Human	Clinical	-	-	-	-	-	-
	Klebsiella Clade B (Klebsiella variicola DSM 15968)		Plant	Saprophyte	-	-	-	-	-	-
	Klebsiella Clade B (Klebsiella variicola DX120E)		Plant	Saprophyte	-	-	-	-	-	-
	Klebsiella Clade B (Klebsiella variicola E57-7)		Plant	Commensal	-	-	-	-	-	-
	Klebsiella Clade B (Klebsiella variicola EuSCAPE_BE032)		Human	Clinical	-	-	-	-	-	-
	Klebsiella Clade B (Klebsiella variicola EuSCAPE_DE040)		Human	Clinical	-	-	-	-	-	-
	Klebsiella Clade B (Klebsiella variicola EuSCAPE_EE016)		Human	Clinical	-	-	-	-	-	-
	Klebsiella Clade B (Klebsiella variicola EuSCAPE_GR014)		Human	Clinical	-	-	-	-	-	-
	Klebsiella Clade B (Klebsiella variicola EuSCAPE_HR006)		Human	Clinical	-	-	-	-	-	-
	Klebsiella Clade B (Klebsiella variicola EuSCAPE_HR033)		Human	Clinical	-	-	-	-	-	-
	Klebsiella Clade B (Klebsiella variicola EuSCAPE_IE021)		Human	Clinical	-	-	-	-	-	-
	Klebsiella Clade B (Klebsiella variicola EuSCAPE_PT079)		Human	Clinical	-	-	-	-	-	-
	Klebsiella Clade B (Klebsiella variicola EuSCAPE_RO063)		Human	Clinical	-	-	-	-	-	-
	Klebsiella Clade B (Klebsiella variicola EuSCAPE_SI024)		Human	Clinical	-	-	-	-	-	-
	Klebsiella Clade B (Klebsiella variicola EuSCAPE_UK124)		Human	Clinical	-	-	-	-	-	-
	Klebsiella Clade B (Klebsiella variicola ID_2)		Human	Clinical	-	-	-	-	-	-
	Klebsiella Clade B (Klebsiella variicola ID_5)		Human	Clinical	-	-	-	-	-	-
	Klebsiella Clade B (Klebsiella variicola ID_6)		Human	Clinical	-	-	-	-	-	-
	Klebsiella Clade B (Klebsiella variicola ID_8)		Human	Clinical	-	-	-	-	-	-
	Klebsiella Clade B (Klebsiella variicola ID_11)		Human	Clinical	-	-	-	-	-	-
	Klebsiella Clade B (Klebsiella variicola ID_18)		Human	Clinical	-	-	-	-	-	-
	Klebsiella Clade B (Klebsiella variicola ID_19)		Human	Clinical	-	-	-	-	-	-
	Klebsiella Clade B (Klebsiella variicola ID_24)		Human	Clinical	-	-	-	-	-	-
	Klebsiella Clade B (Klebsiella variicola ID_43)		Human	Clinical	-	-	-	-	-	-
	Klebsiella Clade B (Klebsiella variicola ID_49)		Human	Clinical	-	-	-	-	-	-
	Klebsiella Clade B (Klebsiella variicola KCRI-152E)		Human	Clinical	-	-	-	-	-	-
	Klebsiella Clade B (Klebsiella variicola KCRI-198C)		Human	Clinical	-	-	-	-	-	-
	Klebsiella Clade B (Klebsiella variicola KCRI-201B)		Human	Clinical	-	-	-	-	-	-
	Klebsiella Clade B (Klebsiella variicola KP5-1)		Insect	Commensal	-	-	-	-	-	-
	Klebsiella Clade B (Klebsiella variicola MGH 40)		Human	Clinical	-	-	-	-	-	-
	Klebsiella Clade B (Klebsiella variicola NBRC 3318)	Klebsiella michiganensis	N/A	N/A	-	-	-	-	-	-
	Klebsiella Clade B (Klebsiella variicola NL49)		Animal (Bovine)	Pathogen	-	-	-	-	-	-
	Klebsiella Clade B (Klebsiella variicola NL58)		Animal (Bovine)	Pathogen	-	-	-	-	-	-
	Klebsiella Clade B (Klebsiella variicola NM43_TS4-1)		Animal (Murine)	Commensal	-	-	-	-	-	-
	Klebsiella Clade B (Klebsiella variicola SB1)		N/A	N/A	-	-	-	-	-	-
	Klebsiella Clade B (Klebsiella variicola SB94)		N/A	N/A	-	-	-	-	-	-
	Klebsiella Clade B (Klebsiella variicola SB5387)		N/A	N/A	-	-	-	-	-	-
	Klebsiella Clade B (Klebsiella variicola SB5439)		N/A	N/A	-	-	-	-	-	-
	Klebsiella Clade B (Klebsiella variicola SB5531)		N/A	N/A	-	-	-	-	-	-
	Klebsiella Clade B (Klebsiella variicola SB5544)		N/A	N/A	-	-	-	-	-	-
	Klebsiella Clade B (Klebsiella variicola SB5610)		N/A	N/A	-	-	-	-	-	-
	Klebsiella Clade B (Klebsiella variicola SCKV020062)		Human	N/A	-	-	-	-	-	-
	Klebsiella Clade B (Klebsiella variicola SCKV020067)		Human	N/A	-	-	-	-	-	-
	Klebsiella Clade B (Klebsiella variicola SCKV020069)		Human	N/A	-	-	-	-	-	-
	Klebsiella Clade B (Klebsiella variicola ST681)		Human	Clinical	-	-	-	-	-	-
	Klebsiella Clade B (Klebsiella variicola T29A)		Plant	Saprophyte	-	-	-	-	-	-
	Klebsiella Clade B (Klebsiella variicola TUM14006)		Human	Clinical	-	-	-	-	-	-
	Klebsiella Clade B (Klebsiella variicola TUM14007)		Human	Clinical	-	-	-	-	-	-
	Klebsiella Clade B (Klebsiella variicola TUM14010)		Human	Clinical	-	-	-	-	-	-
	Klebsiella Clade B (Klebsiella variicola TUM14011)		Human	Clinical	-	-	-	-	-	-
	Klebsiella Clade B (Klebsiella variicola TUM14012)		Human	Clinical	-	-	-	-	-	-
	Klebsiella Clade B (Klebsiella variicola TUM14021)		Human	Clinical	-	-	-	-	-	-
	Klebsiella Clade B (Klebsiella variicola TUM14025)		Human	Clinical	-	-	-	-	-	-
	Klebsiella Clade B (Klebsiella variicola TUM14028)		Human	Clinical	-	-	-	-	-	-
	Klebsiella Clade B (Klebsiella variicola TUM14033)		Human	Clinical	-	-	-	-	-	-
	Klebsiella Clade B (Klebsiella variicola TUM14035)		Human	Clinical	-	-	-	-	-	-
	Klebsiella Clade B (Klebsiella variicola UCICRE 10)		N/A	N/A	-	-	-	-	-	-
	Klebsiella Clade B (Klebsiella variicola WCHKP19)		Human	N/A	-	-	-	-	-	-
	Klebsiella Clade B (Klebsiella variicola WCHKV030666)		Human	N/A	-	-	-	-	-	-
	Klebsiella Clade B (Klebsiella variicola WUSM_KV_01)		Human	Clinical	-	-	-	-	-	-
	Klebsiella Clade B (Klebsiella variicola WUSM_KV_03)		Human	Clinical	-	-	-	-	-	-
	Klebsiella Clade B (Klebsiella variicola WUSM_KV_04)		Human	Clinical	-	-	-	-	-	-
	Klebsiella Clade B (Klebsiella variicola WUSM_KV_15)		Human	Clinical	-	-	-	-	-	-
	Klebsiella Clade B (Klebsiella variicola WUSM_KV_50)		Human	Clinical	-	-	-	-	-	-
	Klebsiella Clade B (Klebsiella variicola WUSM_KV_53)		Human	Clinical	-	-	-	-	-	-
	Klebsiella Clade B (Klebsiella variicola WUSM_KV_54)		Human	Clinical	-	-	-	-	-	-
	Klebsiella Clade B (Klebsiella variicola WUSM_KV_55)		Human	Clinical	-	-	-	-	-	-
	Klebsiella Clade B (Klebsiella variicola WUSM_KV_82)		Human	Clinical	-	-	-	-	-	-
	Klebsiella Clade B (Klebsiella variicola WUSM_KV_111)		Human	Clinical	-	-	-	-	-	-
	Klebsiella Clade B (Klebsiella variicola X39)		Human	Clinical	-	-	-	-	-	-
	Klebsiella Clade C (Klebsiella grimontii 06D021)		Human	N/A	-	-	-	-	-	-
	Klebsiella Clade C (Klebsiella grimontii 10-5250)	Klebsiella michiganensis	Human	N/A	-	-	-	-	-	-
	Klebsiella Clade C (Klebsiella grimontii 371_KOXY)	Klebsiella michiganensis	Human	Clinical	-	-	-	-	-	-
	Klebsiella Clade C (Klebsiella grimontii 375_KOXY)	Klebsiella michiganensis	Human	Clinical	-	-	-	-	-	-
	Klebsiella Clade C (Klebsiella grimontii 397_KOXY)	Klebsiella michiganensis	Human	Clinical	-	-	-	-	-	-
	Klebsiella Clade C (Klebsiella grimontii 409_KOXY)	Klebsiella michiganensis	Human	Clinical	-	-	-	-	-	-
	Klebsiella Clade C (Klebsiella grimontii 452_SSON)	Klebsiella michiganensis	Human	Clinical	-	-	-	-	-	-
	Klebsiella Clade C (Klebsiella grimontii 625_KOXY)	Klebsiella michiganensis	Human	Clinical	-	-	-	-	-	-
	Klebsiella Clade C (Klebsiella grimontii 628_KOXY)	Klebsiella michiganensis	Human	Clinical	-	-	-	-	-	-
	Klebsiella Clade C (Klebsiella grimontii 636_KOXY)	Klebsiella michiganensis	Human	Clinical	-	-	-	-	-	-
	Klebsiella Clade C (Klebsiella grimontii 649_KOXY)	Klebsiella michiganensis	Human	Clinical	-	-	-	-	-	-
	Klebsiella Clade C (Klebsiella grimontii 1037_KOXY)	Klebsiella michiganensis	Human	Clinical	-	-	-	-	-	-
	Klebsiella Clade C (Klebsiella grimontii 1148_KOXY)	Klebsiella oxytoca	Human	Clinical	-	-	-	-	-	-
	Klebsiella Clade C (Klebsiella grimontii 1154_KOXY)	Klebsiella michiganensis	Human	Clinical	-	-	-	-	-	-
	Klebsiella Clade C (Klebsiella grimontii 1169_SBOY)	Klebsiella michiganensis	Human	Clinical	-	-	-	-	-	-
[truncated: 2,040 more rows]

## Sheet: Table S2
	flag-1 (152 strains)	flag-2 (60 strains)	flag-3 (86 strains)	flag-3a (32 strains)	flag-3b 54 strains)	flag-4 (6 strains)	flag-5 (8 strains)
flag-1 (152 strains)	66.41
flag-2 (60 strains)	34.08	60.23
flag-3 (86 strains)	52.23	33.04	65.18
flag-3a (32 strains)	51.03	33.04	-	75.54
flag-3b (54 strains)	52.96	33.05	-	59.01	69.09
flag-4 (6 strains)	49.69	30.78	46.73	45.6	47.44	57.79
flag-5 (8 strains)	34.92	34.31	34.77	35.06	34.59	32.8	99.06

## Sheet: Table S3
Locus	Organism	NCBI Acc. #	Size (kb)	# CDS	Locus G+C%	Genomic G+C%	G+C deviation %	Variable Region (VR)	VR size (kb)	VR # CDS	VR G+C%	G+C deviation %	Notes
flag-3a
	Enterobacter bugandensis GN02283	LEEJ01000009	46	53	57	55.9	1.1	Island between fliR and fliC	4.5	6	55	-0.9
	Enterobacter bugandensis MNCRE4	JZDF01000001	48	53	57.1	56.3	0.8	Island between fliR and fliC	6.5	6	57	0.7
	Enterobacter cloacae 170	NXHK01000001	45.8	51	57.6	54.9	2.7	Island between fliR and fliC	4.2	4	55	0.1
	Enterobacter cloacae 194	NXHI01000015	45.7	52	56.8	54.5	2.3	Island between fliR and fliC	4.2	5	54.7	0.2
	Enterobacter cloacae 559_ECLO	JVCE01000053	45.7	51	56.8	55	1.8	Island between fliR and fliC	4.2	4	54.9	-0.1
	Enterobacter cloacae 564_ECLO	JVBY01000037	45.7	51	56.8	55	1.8	Island between fliR and fliC	4.2	4	54.9	-0.1
	Enterobacter cloacae 565_ECLO	JVBX01000092	45.7	51	56.8	55	1.8	Island between fliR and fliC	4.2	4	54.9	-0.1
	Enterobacter cloacae 749	NRQN01000033/NRQN0100114	45.7	52	56.8	54.6	2.2	Island between fliR and fliC	4.2	4	54.7	0.1
	Enterobacter cloacae 42324	JZYG01000003	45.7	51	56.9	54.4	2.5	Island between fliR and fliC	4.2	4	54.8	0.4
	Enterobacter cloacae ATCC 13047	CP001918	45.8	51	57	54.6	2.4	Island between fliR and fliC	4.2	4	54.9	0.3
	Enterobacter cloacae AUH-ENM1	PYGW01000001	45.7	51	57	54.9	2.1	Island between fliR and fliC	4.2	4	54.5	-0.4
	Enterobacter cloacae B2	JSWY01000014	46.1	52	56.9	54.9	2	Island between fliR and fliC	4.5	5	55.1	0.2
	Enterobacter cloacae CAPREX E2-2	MWME01000002	47.5	52	56.7	55.1	1.6	Island between fliR and fliC	4.3	4	55.2	0.1
	Enterobacter cloacae CAPREX_E7	MWMD01000001	47.5	52	56.7	55.1	1.6	Island between fliR and fliC	4.3	4	55.2	0.1	Second copy fliC
	Enterobacter cloacae CIDEIMsCOL10	JZKU01000036	45.7	51	56.9	55	1.9	Island between fliR and fliC	4.2	4	54.4	-0.6	Second copy fliC
	Enterobacter cloacae e1236	FJWO01000001	45.8	51	56.9	54.9	2	Island between fliR and fliC	4.2	4	54.8	-0.1
	Enterobacter cloacae ECC2288	NEEM01000006	45.7	51	56.9	55.1	1.8	Island between fliR and fliC	4.2	4	54.7	-0.4
	Enterobacter cloacae ECLO_716754_SO	NRJI01000033/NRJI01000070	45.7	52	56.8	54.6	2.2	Island between fliR and fliC	4.2	5	54.7	0.1
	Enterobacter cloacae EspIMS6	NRIS01000011	45.7	52	56.8	54.7	2.1	Island between fliR and fliC	4.2	5	54.7	0
	Enterobacter cloacae GGT036	CP009756	45.7	51	56.9	55	1.9	Island between fliR and fliC	4.2	4	54.7	-0.3
	Enterobacter cloacae GN02174	LDCI01000067	45.8	51	56.8	54.8	2	Island between fliR and fliC	4.1	4	55.1	0.3
	Enterobacter cloacae GN02616	LEDL01000020	45.7	51	56.9	54.5	2.4	Island between fliR and fliC	4.2	4	54.8	0.3
	Enterobacter cloacae GN05306	LVTZ01000041/LVTZ01000049/LVTZ01000084	45.7	51	57	55	2	Island between fliR and fliC	4.2	4	54.6	-0.4
	Enterobacter cloacae GN05902	LVUS01000014	47.5	52	56.7	55	1.7	Island between fliR and fliC	4.2	4	55.4	0.4	Second copy fliC
	Enterobacter cloacae LB2	LFLH01000017	46.1	52	56.9	54.9	2	Island between fliR and fliC	4.5	5	55.2	0.3
	Enterobacter cloacae SDM	NC_018079	46	51	57.1	55.1	2	Island between fliR and fliC	4.2	4	55.2	0.1
	Enterobacter cloacae SMART_886	LPOW01000015	45.7	51	56.8	54.2	2.6	Island between fliR and fliC	4.2	4	54.8	0.6
	Enterobacter cloacae SMART_901	LPOT01000067	45.7	51	56.9	54.9	2	Island between fliR and fliC	4.3	4	54.9	0
	Enterobacter cloacae SMART_1093	LPOK01000023	45.7	52	56.8	54.7	2.1	Island between fliR and fliC	4.2	5	54.7	0
	Enterobacter cloacae SMART_1094	LPOJ01000088	45.7	52	56.8	54.3	2.5	Island between fliR and fliC	4.2	5	54.7	0.4
	Enterobacter cloacae SMART_1312	LRJH01000001	45.8	51	56.9	54.9	2	Island between fliR and fliC	4.2	4	54.8	-0.1
	Enterobacter cloacae UCI102	NGRS01000001	45.7	51	56.9	54.7	2.2	Island between fliR and fliC	4.2	4	54.7	0
	Enterobacter cloacae WCHECl040034	RXPN01000006	45.8	51	57	54.9	2.1	Island between fliR and fliC	4.2	4	54.9	0
	Enterobacter cloacae WCHECl090005	RXQP01000006	45.8	51	57	54.9	2.1	Island between fliR and fliC	4.2	4	54.9	0
	Enterobacter himalayensis 443_ECLO	JVGX01000030	43.8	49	53.6	55.6	-2	Island between fliR and fliC	2.2	2	48.1	-7.5
	Enterobacter himalayensis 28940	LAAY01000034	43.8	49	53.6	55.4	-1.8	Island between fliR and fliC	2.2	2	48.2	-7.2
	Enterobacter himalayensis 34977	CP010376	43.8	49	53.7	54.9	-1.2	Island between fliR and fliC	2.2	2	48.1	-6.8
	Enterobacter himalayensis 34980	LAAN01000042	43.8	49	53.6	55.5	-1.9	Island between fliR and fliC	2.2	2	48.3	-7.2
	Enterobacter himalayensis 35002	LAAD01000003	39.5	45	53.7	55.4	-1.7	Island between fliR and fliC	2.2	2	48.1	-7.3	Missing motAB and cheAW
	Enterobacter himalayensis 35415	JZZJ01000001	43.8	49	53.6	55.6	-2	Island between fliR and fliC	2.2	2	48	-7.6
	Enterobacter himalayensis 36801	JZYP01000008	43.8	49	53.6	55.5	-1.9	Island between fliR and fliC	2.2	2	48.1	-7.4
	Enterobacter himalayensis 44524	JZXW01000025/JZXW01000040	45.2	49	53.3	55.1	-1.8	Island between fliR and fliC	3.6	2	46.3	-8.8
	Enterobacter himalayensis CIDEIMsCOL3	JZKN01000008	43.8	49	53.6	55.7	-2.1	Island between fliR and fliC	2.2	2	48	-7.7
	Enterobacter himalayensis CIDEIMsCOL11	JZKV01000023	43.8	49	53.6	55.2	-1.6	Island between fliR and fliC	2.2	2	48.1	-7.1
	Enterobacter himalayensis CRE11	PXLL01000011	43.8	49	53.6	55.3	-1.7	Island between fliR and fliC	2.2	2	48.2	-7.1
	Enterobacter himalayensis e267	FKCJ01000001	43.8	49	53.6	55.4	-1.8	Island between fliR and fliC	2.2	2	48.2	-7.2
	Enterobacter himalayensis e320	FKDO01000018/FKDO01000019	45.1	49	53.4	55	-1.6	Island between fliR and fliC	3.5	2	46.6	-8.4
	Enterobacter himalayensis e440	FKEF01000016 (partial)	8	8	50	54.7	-4.7		-	-	-	-	Missing everything up flhD, replaced with transposase
	Enterobacter himalayensis e903	FKHO01000002	43.8	49	53.6	55.6	-2	Island between fliR and fliC	2.2	2	48.1	-7.5
	Enterobacter himalayensis e1127	FJWJ01000002	43.8	49	53.6	55.4	-1.8	Island between fliR and fliC	2.2	2	48.2	-7.2
	Enterobacter himalayensis e1238	FJWP01000003	43.8	49	53.6	55.3	-1.7	Island between fliR and fliC	2.2	2	48.2	-7.1
	Enterobacter himalayensis e1294	FJXX01000010	43.8	49	53.7	55	-1.3	Island between fliR and fliC	2.2	2	48.2	-6.8
	Enterobacter himalayensis e1356	FJYN01000003 (partial)	21.3	24	54.6	55.2	-0.6	Island between fliR and fliC	2.2	2	48.2	-7	Missing from fliD onwards, replaced with transposase
	Enterobacter himalayensis e1391	FJYT01000018 (partial)	8.1	8	49.9	55.4	-5.5		-	-	-	-	Missing everything up to flhD, replaced with transposase
	Enterobacter himalayensis e1395	FJYR01000003	43.8	49	53.6	55.4	-1.8	Island between fliR and fliC	2.2	2	48.2	-7.2
	Enterobacter himalayensis e1421	FJYU01000011 (partial)	3.8	5	57.6	54.8	2.8		-	-	-	-	Missing everything from cheY onwards, partial flhB
	Enterobacter himalayensis e1554	FJZL01000004	43.8	49	53.6	55.4	-1.8	Island between fliR and fliC	2.2	2	48.2	-7.2
	Enterobacter himalayensis e1632	FJZX01000003	43.8	49	53.6	55.3	-1.7	Island between fliR and fliC	2.2	2	48.3	-7
	Enterobacter himalayensis e1639	FJZZ01000002/FJZZ01000021	44.9	50	53.6	55	-1.4	Island between fliR and fliC	2.2	2	48.1	-6.9	mcp reading frame disrupted by transposase insertion
	Enterobacter himalayensis e1655	FKAA01000018	22.2	25	52.8	55.4	-2.6		-	-	-	-	Missing everything up to fliD
	Enterobacter himalayensis e1795	FKAU01000003	43.8	49	53.6	54.9	-1.3	Island between fliR and fliC	2.2	2	48.2	-6.7
	Enterobacter himalayensis e2005	FKBH01000002	43.8	49	53.6	55.4	-1.8	Island between fliR and fliC	2.2	2	48.1	-7.3
	Enterobacter himalayensis e2048	FKBL01000002	43.8	49	53.6	55.4	-1.8	Island between fliR and fliC	2.2	2	48.1	-7.3
	Enterobacter himalayensis FDAARGOS_68	JTBO02000001	43.8	49	53.6	55.7	-2.1	Island between fliR and fliC	2.2	2	48.1	-7.6
	Enterobacter himalayensis GN02044	LDCD01000004	43.8	49	53.6	55.7	-2.1	Island between fliR and fliC	2.2	2	48.2	-7.5
	Enterobacter himalayensis GN02097	LDCF01000011	43.8	49	53.6	55.7	-2.1	Island between fliR and fliC	2.2	2	48.2	-7.5
	Enterobacter himalayensis GN02227	LEEN01000019	43.8	49	53.6	55.6	-2	Island between fliR and fliC	2.2	2	48.1	-7.5
	Enterobacter himalayensis GN02377	LEEB01000033	43.8	49	53.6	55.6	-2	Island between fliR and fliC	2.2	2	48.2	-7.4
	Enterobacter himalayensis GN02382	LEEA01000023	43.8	49	53.6	55.3	-1.7	Island between fliR and fliC	2.2	2	48.3	-7
	Enterobacter himalayensis GN02767	LEDG01000023	43.8	49	53.6	55.7	-2.1	Island between fliR and fliC	2.2	2	48.1	-7.6
	Enterobacter himalayensis GN02808	LEDD01000050	43.8	49	53.6	55.5	-1.9	Island between fliR and fliC	2.2	2	48.1	-7.4
	Enterobacter himalayensis GN03041	LEDB01000032	43.8	49	53.6	55.5	-1.9	Island between fliR and fliC	2.2	2	48.2	-7.3
	Enterobacter himalayensis GN05420	LVUD01000004/LVUD01000103/LVUD01000145	43.8	49	53.6	55.7	-2.1	Island between fliR and fliC	2.2	2	48.1	-7.6
	Enterobacter himalayensis MGH 53	KK736253	43.8	49	53.6	55.2	-1.6	Island between fliR and fliC	2.2	2	48.2	-7
	Enterobacter himalayensis NS49	LDQP01000010	43.8	49	53.6	55.4	-1.8	Island between fliR and fliC	2.2	2	48.1	-7.3
	Enterobacter himalayensis NUH15_ECL011	BIGC01000018/BIGC01000143	39.5	45	53.7	55	-1.3	Island between fliR and fliC	2.2	2	48.1	-6.9	Missing motAB and cheAW
	Enterobacter himalayensis SMART_1291	LRJV01000045	43.8	49	53.6	55	-1.4	Island between fliR and fliC	2.2	2	48.2	-6.8
	Enterobacter himalayensis SMART_1306	LRJY01000012	43.8	49	53.6	55.4	-1.8	Island between fliR and fliC	2.2	2	48.3	-7.1
	Enterobacter himalayensis TUM5376	BGMD01000004/BGMD01000020	43.8	49	53.6	55.5	-1.9	Island between fliR and fliC	2.2	2	48.2	-7.3
	Enterobacter himalayensis TUM11060	BEGF01000019/BEGF01000053	43.8	49	53.6	55	-1.4	Island between fliR and fliC	2.2	2	48.2	-6.8
	Enterobacter himalayensis TUM11143	BEGR01000033/BEGR01000048	43.8	49	53.6	55.3	-1.7	Island between fliR and fliC	2.2	2	48.2	-7.1
	Enterobacter himalayensis UCI 23	KI973154	43.8	49	53.6	55.5	-1.9	Island between fliR and fliC	2.2	2	48.1	-7.4
	Enterobacter himalayensis UCICRE 11	KI535482	43.8	49	53.6	55.5	-1.9	Island between fliR and fliC	2.2	2	48	-7.5
	Enterobacter himalayensis WCHEH090042	RXRV01000008 (partial)	8.7	9	55.4	55.5	-0.1		-	-	-	-	Missing everything from fliG onwards
	Enterobacter himalayensis WCHEX090073	RXSR01000002	43.8	49	53.6	55.6	-2	Island between fliR and fliC	2.2	2	48.1	-7.5
	Enterobacter himalayensis YT2	ANIA01000001	43.8	49	53.6	55.5	-1.9	Island between fliR and fliC	2.2	2	48	-7.5
	Enterobacter himalayensis YT3	KB205938	43.8	49	53.6	55.5	-1.9	Island between fliR and fliC	2.2	2	48	-7.5
	Enterobacter himalayensis YZ1	ANIC01000001	43.8	49	53.6	55.5	-1.9	Island between fliR and fliC	2.2	2	48	-7.5
	Enterobacter ludwigii 608_ECLO	JVAG01000045/JVAG01000050/JVAG01000120/JVAG01000153/JVAG01000180	48.4	54	56.6	54.5	2.1	Island between fliR and fliC	6.8	7	57.7	3.2
	Enterobacter ludwigii e2350	FKCG01000001	47.9	53	54.7	54.3	0.4	Island between fliR and fliC	6.4	6	54.7	0.4
	Enterobacter ludwigii EN-119T	CP017279	47.9	53	55.1	54.6	0.5	Island between fliR and fliC	6.4	6	54.7	0.1
	Enterobacter ludwigii GN02450	LEDX02000024	43.8	49	53.6	55.7	-2.1	Island between fliR and fliC	2.2	2	48.1	-7.6
	Enterobacter ludwigii GN02730	LEER01000001	47.9	53	54.9	54.4	0.5	Island between fliR and fliC	6.4	6	54.7	0.3
	Enterobacter ludwigii GN03638	LRCI01000010/LRCI01000129/LRCI01000144	47.9	53	55	54.4	0.6	Island between fliR and fliC	6.4	6	54.7	0.3
	Enterobacter ludwigii GN04920	LVTW01000021	48.4	54	56.6	54.5	2.1	Island between fliR and fliC	6.8	7	57.7	3.2
	Enterobacter ludwigii OLC-1682 (flag3.1)	JXWK01000001	49	54	57.2	54.2	3	Island between fliR and fliC	6.1	5	56.8	2.6	Includes transposase between fliT and flgN
	Enterobacter ludwigii OLC-1682 (flag3.2)	JXWK01000068/JXWK01000086	48	53	55	54.2	0.8	Island between fliR and fliC	6.4	6	54.5	0.3
	Enterobacter ludwigii OLC-1683	JXWL01000001	49	54	57.2	53.9	3.3	Island between fliR and fliC	6.2	5	56.8	2.9	Includes transposase between fliT and flgN
	Enterobacter ludwigii P101	CP006580	48.1	53	55	54.4	0.6	Island between fliR and fliC	6.5	6	54.8	0.4
	Enterobacter ludwigii WCHEL090017	RXRA01000001	47.9	53	55	54.3	0.7	Island between fliR and fliC	6.4	6	54.7	0.4
	Enterobacter mori 800721-17	NFZM01000076/NFZM01000079	47.5	53	58.4	55.2	3.2	Island between fliR and fliC	5.6	6	56.9	1.7
	Enterobacter mori LMG 25706	GL890775/GL890777	46	52	57.3	55.3	2	Island between fliR and fliC	4.4	5	55.7	0.4
	Enterobacter sichuanensis A1137	CP021851	48.5	53	58.6	55.3	3.3	Island between fliR and fliC	6.5	6	59.5	4.2
	Enterobacter sichuanensis MRY13-0312	BBUQ01000003	49	54	58.2	55	3.2	Island between fliR and fliC	7.4	7	57.4	2.4
	Enterobacter sichuanensis SY-70	JALR01000028/JALR01000055	48.1	53	58.7	55.4	3.3	Island between fliR and fliC	6.5	6	59.6	4.2
	Enterobacter sichuanensis WCHECl1597	POVL01000044/POVL01000045/POVL0100124	48.7	53	58.6	55.2	3.4	Island between fliR and fliC	6.9	6	59.5	4.3
	Enterobacter sp. nov 5 C9	MTKD01000008	48.2	54	56.9	55.4	1.5	Island between fliR and fliC	6.7	7	57.5	2.1
	Enterobacter sp. nov 8 KCJK1725	LXPZ01000001	43.8	49	54.3	55.8	-1.5	Island between fliR and fliC	2.2	2	48.9	-6.9
	Enterobacter sp. nov 8 KCJK1735	LXPT01000001	43.8	49	54.3	55.8	-1.5	Island between fliR and fliC	2.2	2	48.9	-6.9
	Enterobacter sp. nov 8 ND22	LZEN01000002	43.8	49	54.3	55.9	-1.6	Island between fliR and fliC	2.2	2	48.8	-7.1
	Enterobacter sp. nov 10 GN03164	LECZ01000022	47.6	55	57.7	55.7	2	Island between fliR and fliC	6.1	8	58.1	2.4
	Erwinia amylovora 01SFR-BO	CAPA01000008	49.2	52	54.3	53.6	0.7	Island between fliR and fliC	7.1	5	55.1	1.5
	Erwinia amylovora ACW56400	AFHN01000015	49.2	52	54.3	53.6	0.7	Island between fliR and fliC	7.1	5	55.1	1.5
	Erwinia amylovora ATCC 49946	NC_013971	49.2	52	54.3	53.6	0.7	Island between fliR and fliC	7.1	5	55.1	1.5
	Erwinia amylovora ATCC BAA-2158	FR719194	49.2	52	54.3	53.6	0.7	Island between fliR and fliC	7.1	5	55.1	1.5
	Erwinia amylovora CA3R	NQKC01000110	49.2	52	54.3	53.4	0.9	Island between fliR and fliC	7.1	5	55.1	1.7
	Erwinia amylovora CFBP 1232	CAPB01000033	49.2	52	54.3	53.6	0.7	Island between fliR and fliC	7.1	5	55.1	1.5
	Erwinia amylovora CFBP1430	NC_013961	49.2	52	54.3	53.5	0.8	Island between fliR and fliC	7.1	5	55.1	1.6
	Erwinia amylovora CFBP 2585	CAOZ01000009	49.2	52	54.3	53.6	0.7	Island between fliR and fliC	7.1	5	55.1	1.5
	Erwinia amylovora CTBT1-1	NQJP01000001	49.2	52	54.3	53.6	0.7	Island between fliR and fliC	7.1	5	55.1	1.5
	Erwinia amylovora CTBT3-1	NQJO01000001	49.2	52	54.3	53.6	0.7	Island between fliR and fliC	7.1	5	55.1	1.5
	Erwinia amylovora CTMF03-1	NQKB01000014	49.2	52	54.3	53.5	0.8	Island between fliR and fliC	7.1	5	55.1	1.6
	Erwinia amylovora CTST01-1	NQKA01000062	49.2	52	54.3	53.5	0.8	Island between fliR and fliC	7.1	5	55.1	1.6
	Erwinia amylovora E-2	CP024970	49.2	52	54.3	53.6	0.7	Island between fliR and fliC	7.1	5	55.1	1.5
	Erwinia amylovora EA110	NQJZ01000027	49.2	52	54.3	53.5	0.8	Island between fliR and fliC	7.1	5	55.1	1.6
	Erwinia amylovora Ea266	CAOY01000027	49.2	52	54.3	53.6	0.7	Island between fliR and fliC	7.1	5	55.1	1.5
	Erwinia amylovora Ea321	MCFB01000044	49.2	52	54.3	53.5	0.8	Island between fliR and fliC	7.1	5	55.1	1.6
	Erwinia amylovora Ea356	CAOX01000009	49.2	52	54.3	53.6	0.7	Island between fliR and fliC	7.1	5	55.1	1.5
	Erwinia amylovora Ea644	CAPD01000019	49.2	52	54.3	53.3	1	Island between fliR and fliC	7.1	5	55.1	1.8
	Erwinia amylovora HKN06P1	RQKG01000008	49.2	52	54.3	53.5	0.8	Island between fliR and fliC	7.1	5	55.1	1.6
	Erwinia amylovora LA092	NQJY01000027	49.2	52	54.3	53.6	0.7	Island between fliR and fliC	7.1	5	55.1	1.5
	Erwinia amylovora LA635	CBVS010000006	49.2	52	54.3	53.6	0.7	Island between fliR and fliC	7.1	5	55.1	1.5
	Erwinia amylovora LA636	CBVT010000006	49.2	52	54.3	53.6	0.7	Island between fliR and fliC	7.1	5	55.1	1.5
	Erwinia amylovora LA637	CBVU010000006	49.2	52	54.3	53.7	0.6	Island between fliR and fliC	7.1	5	55.1	1.4
	Erwinia amylovora MAGFLF 2	NQJN01000001	49.2	52	54.3	53.5	0.8	Island between fliR and fliC	7.1	5	55.1	1.6
	Erwinia amylovora MANB02-1	NQJX01000044	49.2	52	54.3	53.5	0.8	Island between fliR and fliC	7.1	5	55.1	1.6
	Erwinia amylovora MR1	CAPE01000020	49.2	52	54.3	53.4	0.9	Island between fliR and fliC	7.1	5	55.1	1.7
	Erwinia amylovora NBRC 12687	BAYW01000011	49.2	52	54.3	53.5	0.8	Island between fliR and fliC	7.1	5	55.1	1.6
	Erwinia amylovora NHSB01-1	NQJW01000059	49.2	52	54.3	53.5	0.8	Island between fliR and fliC	7.1	5	55.1	1.6
	Erwinia amylovora NHWL02-2	NQJV01000062	49.2	52	54.3	53.5	0.8	Island between fliR and fliC	7.1	5	55.1	1.6
	Erwinia amylovora OR1	NQJU01000033	49.2	52	54.3	53.5	0.8	Island between fliR and fliC	7.1	5	55.1	1.6
	Erwinia amylovora OR6	NQJT01000044	49.2	52	54.3	53.6	0.7	Island between fliR and fliC	7.1	5	55.1	1.5
	Erwinia amylovora RISTBO01-2	NQJM01000001	49.2	52	54.3	53.6	0.7	Island between fliR and fliC	7.1	5	55.1	1.5
	Erwinia amylovora UPN527	CAPC01000010	49.2	52	54.3	53.6	0.7	Island between fliR and fliC	7.1	5	55.1	1.5
	Erwinia amylovora UT5P4	NQJS01000059	49.2	52	54.3	53.5	0.8	Island between fliR and fliC	7.1	5	55.1	1.6
	Erwinia amylovora VTBL01-1	NQJR01000032	49.2	52	54.3	53.5	0.8	Island between fliR and fliC	7.1	5	55.1	1.6
	Erwinia amylovora VTDMSF02	NQJL01000001	49.1	52	54.3	53.6	0.7	Island between fliR and fliC	7.1	5	55.1	1.5
	Erwinia amylovora WSDA87-73	NQJQ01000069	49.2	52	54.3	53.5	0.8	Island between fliR and fliC	7.1	5	55.1	1.6
	Erwinia aphidicola LJJL-01	SNXL01000001	49.1	52	56.8	56.6	0.2	Island between fliR and fliC	7.2	5	54.8	-1.8	Flanked at 3' end by methyl accepting chemotaxis protein
	Erwinia pyrifoliae DSM 12163	NC_017390	49.2	52	54.3	53.4	0.9	Island between fliR and fliC	7.1	5	55.6	2.2
	Erwinia pyrifoliae Ep1/96	NC_012214	49.2	52	54.3	53.4	0.9	Island between fliR and fliC	7.1	5	55.6	2.2
	Erwinia pyrifoliae EpK1/15	CP023567	49.2	52	54.3	53.4	0.9	Island between fliR and fliC	7.1	5	55.6	2.2
	Pantoea agglomerans ES418	SIJO01000011	45.8	50	50.2	54.6	-4.4	Island between fliR and fliC	3.4	3	49.6	-5	Flanked at 5' end by mcp gene
	Pantoea cancerogenus M004	JRUP01000018	43.3	49	55.5	53.8	1.7	Island between fliR and fliC	1.6	2	52	-1.8
	Pantoea rwandensis LMG 26275	MLFR01000004	42.3	49	53.6	52.6	1	Island between fliR and fliC	1.7	2	50.9	-1.7
flag-3b
	Buttiauxella warmboldiae CCUG 35512	RPOH01000021/RPOH01000045	42.7	45	47.5	52.4	-4.9	Island between cheW and fliC	1.4	1	53.8	1.4	Missing fliC and flhC
	Citrobacter Clade C (Citrobacter sp. nov 6 S646)	PQMB01000009	43.8	49	52.2	52.5	-0.3	Island between cheW and fliC	2.7	2	53.9	1.4	Flanked at 3' end by additional methyl-accepting chemotaxis genes and fliC
	Citrobacter Clade C (Citrobacter sp. nov 6 S647)	PQMA01000010/PQMA01000014	43.9	49	52.2	52.5	-0.3	Island between cheW and fliC	2.7	2	53.9	1.4	Flanked at 3' end by additional methyl-accepting chemotaxis genes and fliC
	Citrobacter Clade C (Citrobacter sp. nov 6 S648)	PQLZ01000011/PQLZ01000016	43.8	49	52.2	52.5	-0.3	Island between cheW and fliC	2.7	2	53.9	1.4	Flanked at 3' end by additional methyl-accepting chemotaxis genes and fliC
	Citrobacter Clade C (Citrobacter sp. nov 6 S1285)	PQLX01000013/PQLX01000021	43.8	49	52.2	52.5	-0.3	Island between cheW and fliC	2.7	2	53.9	1.4	Flanked at 3' end by additional methyl-accepting chemotaxis genes and fliC
	Erwinia typographi M043b	JRUQ01000037	44	48	52.5	55	-2.5	Island between cheW and fliC	1.6	2	58	3
	Kosakonia arachidis Ah-143	FPAU01000012	41.8	46	49.9	52.5	-2.6		-	-	-	-	Missing flhC; flanked at 5' end by additional flhD and flhC
	Kosakonia cowanii Esp_Z	CP022690	43.2	47	55.6	55.9	-0.3		-	-	-	-	Flanked at 3' end by additional flhD and flhC
	Kosakonia cowanii JCM 10956	CP019445	42.9	47	55.6	56.2	-0.6		-	-	-	-	Flanked at 3' end by additional flhD and flhC
	Kosakonia cowanii PF-6	VFLX01000004	42.9	47	55.7	56	-0.3		-	-	-	-	Flanked at 3' end by additional flhD and flhC
	Kosakonia cowanii PF-9	VFMA01000004	42.9	47	55.7	56	-0.3		-	-	-	-	Flanked at 3' end by additional flhD and flhC
	Kosakonia cowanii PF-104	VFLU01000004	42.9	47	55.7	56	-0.3		-	-	-	-	Flanked at 3' end by additional flhD and flhC
	Kosakonia oryzae CGMCC 1.7012	FOKO01000004	50	52	52.5	54	-1.5	Island between cheW and fliC	8.3	5	48.9	-5.1	Flanked at 3' end by additional flhD and flhC
	Kosakonia oryzae Ola 51	CP014007	50	52	52.5	54	-1.5	Island between cheW and fliC	8.3	5	48.9	-5.1	Flanked at 3' end by additional flhD and flhC
	Kosakonia oryzae SP1	CP007215 (partial)	19.9	22	52.8	53.7	-1.3		-	-	-	-	Missing from fliC onwards
	Kosakonia oryzae YD4	JSFC01000001	50	52	52.4	54.3	-1.1	Island between cheW and fliC	8.3	5	48.7	-5.6	Flanked at 3' end by additional flhD and flhC
	Kosakonia pseudosacchari JM-387 T	FXWP01000025	43.4	48	53.2	53.9	-0.7	Island between cheW and fliC	1.1	1	52	-1.9	Flanked at 3' end by additional flhD and flhC
	Kosakonia radicincitans D4	LT799040	50.6	53	52.3	53.9	-1.6	Island between cheW and fliC	8.9	6	48.2	-5.7	Flanked at 3' end by additional flhD and flhC
	Kosakonia radicincitans DSM 16656	CP018016	50	52	52.3	53.7	-1.4	Island between cheW and fliC	8.3	5	48.3	-5.4	Flanked at 3' end by additional flhD and flhC
	Kosakonia radicincitans GXGL-4A	CP015113	50.6	53	52.2	54	-1.8	Island between cheW and fliC	8.9	6	48.2	-5.8	Flanked at 3' end by additional flhD and flhC
	Kosakonia radicincitans UMEnt01/12	JDYJ01000013	50	52	52.3	53.9	-1.6	Island between cheW and fliC	8.3	5	48.2	-5.7	Flanked at 3' end by additional flhD and flhC
	Mixta alhagi LYTR-11Z	CP019706	42.6	48	50.4	53.5	-3.1		-	-	-	-
	Mixta calida DSM 22759	CP026378	42.7	47	56.2	57	-0.8		-	-	-	-
	Mixta gaviniae DSM 22758	CP026377	42.3	47	58.7	58	0.7		-	-	-	-
	Mixta theicola QC88-366	NWUO01000009	42.6	48	51.7	54	-2.3		-	-	-	-
	Morganella sp. nov 2 H1r	AYMP01000007	50.4	54	46.6	50.1	-3.5		-	-	-	-	Incorporates gene fapA
	Obesumbacterium proteus DSM 2777	CP014608	41.6	47	49.7	49.1	0.6	Island between cheW and fliC	1.2	1	41.4	-7.7
	Obesumbacterium proteus LE8	LAZF01000035/LAZF01000038	41.7	47	49.8	49	0.8	Island between cheW and fliC	1.2	1	41.2	-7.8
	Obesumbacterium proteus PCM_1204	SITH01000054	41.7	47	49.6	48.9	0.7	Island between cheW and fliC	1.2	1	41.4	-7.5
	Obesumbacterium proteus PCM_1214	SITL01000049/SITL01000117	42.5	48	49.6	48.9	0.7	Island between cheW and fliC	1.2	1	41.4	-7.5	fliS reading frame disrupted by transposase integration
	Pantoea dispersa bio	VICF01000001	41.7	49	59.7	57.8	1.9	Island between cheW and fliC	0.5	1	59.6	1.8
	Pantoea dispersa C34	ML137047	41.8	49	59.6	57.4	2.2	Island between cheW and fliC	0.6	1	58.6	1.2
	Pantoea dispersa NS375	LDRZ01000002	41.7	49	59.6	57.8	1.8	Island between cheW and fliC	0.5	1	59.5	1.7
	Pantoea dispersa PD_192	RHRY01000046/RHRY01000094	21.3	25	58.6	57.5	1.1	Island between cheW and fliC	0.6	1	58.9	1.4	Disrupted; transposase at 3' end
	Pantoea latae AS1_3	MWUE01000007	40.7	46	61.3	59.6	1.7		-	-	-	-	Flanked at 5' end by additional flhD and flhC and mcp; flanked by glycosylation genes
	Pantoea septica FF5	CCAQ010000014	43.1	47	51.8	59.1	-7.3		-	-	-	-
	Pantoea septica LMG 5345	MLJJ01000004	43.1	47	51.5	58.7	-7.2		-	-	-	-
	Pluralibacter gergoviae C3	LDVW01000009/LDVW01000176	43.1	48	55.3	58.6	-3.3	Island between cheW and fliC	2.1	2	44.8	-13.8	Flanked at 5' and 3' ends by mcp
	Pluralibacter gergoviae C7B	MBGD01000008	43.1	48	55.4	58.4	-3	Island between cheW and fliC	2.1	2	44.7	-13.7	Flanked at 5' and 3' ends by mcp
	Pluralibacter gergoviae DS82E24	LDZG01000008	42.2	47	55.7	59	-3.3	Island between cheW and fliC	1.2	1	49.1	-9.9	Flanked at 5' and 3' ends by mcp
	Pluralibacter gergoviae FB2	CP009450	43.1	48	55.4	59.1	-3.7	Island between cheW and fliC	2.1	2	44.8	-14.3	Flanked at 5' and 3' ends by mcp
	Pluralibacter gergoviae FDAARGOS_186	CP020388	42.1	47	55.8	59	-3.2	Island between cheW and fliC	1.2	1	49.3	-9.7	Flanked at 5' and 3' ends by mcp
	Pluralibacter gergoviae JB83E35	LDZH01000006	42.1	47	55.8	59.2	-3.4	Island between cheW and fliC	1.2	1	49.3	-9.9	Flanked at 5' and 3' ends by mcp
	Pluralibacter gergoviae JP84E9	LDZK01000007	42.1	47	55.8	59.1	-3.3	Island between cheW and fliC	1.2	1	49.3	-9.8	Flanked at 5' and 3' ends by mcp
	Pluralibacter gergoviae JS81F13	LDZF01000006	42.1	47	55.6	58.9	-3.3	Island between cheW and fliC	1.1	1	43.7	-15.2	Flanked at 5' and 3' ends by mcp
	Pluralibacter gergoviae MGH173	NGRT01000001	42.1	47	55.6	58.1	-2.5	Island between cheW and fliC	1.1	1	43.6	-14.5	Flanked at 5' and 3' ends by mcp
	Pluralibacter gergoviae MGH183	NGRU01000002	41.9	47	55.5	58.1	-2.6	Island between cheW and fliC	1.1	1	43.6	-14.5	Flanked at 5' and 3' ends by mcp
	Pluralibacter gergoviae NCTC11434	UGTG01000002	42.1	47	55.8	58.7	-2.9	Island between cheW and fliC	1.2	1	49.3	-9.4	Flanked at 5' and 3' ends by mcp
	Pluralibacter gergoviae SF84F43	LDZL01000003	42.1	47	55.7	59	-3.3	Island between cheW and fliC	1.2	1	49.4	-9.6	Flanked at 5' and 3' ends by mcp
	Pluralibacter gergoviae SN86A38	LDZN01000005	42.1	47	55.7	59.1	-3.4	Island between cheW and fliC	1.1	1	48	-11.1	Flanked at 5' and 3' ends by mcp
	Pluralibacter gergoviae SS84A28	LDZJ01000002	42.1	47	55.6	58.9	-3.3	Island between cheW and fliC	1.1	1	43.7	-15.2	Flanked at 5' and 3' ends by mcp
	Rahnella bruchi DSM 27398	QZWI01000013	45.3	49	49.4	51.9	-2.5	Island between cheW and fliC	2.5	2	48.2	-3.7
	Rahnella variigena CIP 105588	NSDJ01000001	46.2	49	51.4	52	-0.6	Island between cheW and fliC	2	1	46.5	-5.5	Two copies of fliC Flanked at 3' end by mcp
	Rahnella variigena DLL7529	PPSR01000010/PPSR01000019	46.3	49	51.4	52.1	-0.7	Island between cheW and fliC	2	1	46.6	-5.5	Two copies of fliC Flanked at 3' end by mcp
	Rahnella variigena VCR3	QKVV01000001	46.2	49	51.5	52.1	-0.6	Island between cheW and fliC	2	1	46.5	-5.6	Two copies of fliC Flanked at 3' end by mcp
	Serratia Clade B (Serratia fonticola UTAD54	AUZV01000006	41.4	44	46.8	53.5	-6.7		-	-	-	-	Lacks flanking or interior mcp genes
	Yersinia bercovieri 127/84	CQBU01000013	45.6	49	44.4	49.1	-4.7	Island between cheW and fliC	2.7	2	39.3	-9.8
	Yersinia bercovieri 3016/84	CHYZ01000011	45.2	49	44.5	49.1	-4.6	Island between cheW and fliC	2.7	2	39.1	-10
	Yersinia bercovieri ATCC 43970	AALC02000003	45.6	49	44.5	48.9	-4.4	Island between cheW and fliC	2.7	2	39.2	-9.7
	Yersinia bercovieri FE80217	CGBH01000009	45.7	49	44.5	49.1	-4.6	Island between cheW and fliC	2.7	2	39.3	-9.8
	Yersinia bercovieri SCPM-O-B-7607	PEHN01000002	45.6	49	44.5	49.1	-4.6	Island between cheW and fliC	2.7	2	39.2	-9.9
	Yersinia massiliensis 112/02	CTKH01000008	44	48	46.3	47.5	-1.2	Island between cheW and fliC	3.1	2	42.8	-4.7
	Yersinia massiliensis 120/02	CTJA01000009	44	48	46.2	47.6	-1.4	Island between cheW and fliC	3.1	2	42.4	-5.2
	Yersinia massiliensis 3400/83	CGCB01000014	44	48	46.3	47.5	-1.2	Island between cheW and fliC	3.1	2	42.9	-4.6
	Yersinia massiliensis 24070	CQBH01000007	44	48	46.1	47.6	-1.5	Island between cheW and fliC	3.3	2	39.6	-8
	Yersinia massiliensis CCUG 53443	HE997645	44	48	46.3	47.3	-1	Island between cheW and fliC	3.1	2	43.2	-4.1
	Yersinia massiliensis FCF467	CGCI01000016	44	48	46.3	47.6	-1.3	Island between cheW and fliC	3.1	2	43.1	-4.5
	Yersinia massiliensis FDAARGOS_417	CP023962	44	48	46.3	47.6	-1.3	Island between cheW and fliC	3.1	2	42.9	-4.7
	Yersinia massiliensis FE80988	CQEN01000016	44	48	46.3	47.6	-1.3	Island between cheW and fliC	3.1	2	43	-4.6
	Yersinia massiliensis GTA	CP028487	44	48	46.3	47.6	-1.3	Island between cheW and fliC	3.1	2	42.9	-4.7
	Yersinia massiliensis IP23698	CPZP01000013	44	48	46.3	47.6	-1.3	Island between cheW and fliC	3.1	2	42.7	-4.9
	Yersinia massiliensis R148	CWJI01000019	44	48	46.3	47.4	-1.1	Island between cheW and fliC	3.1	2	43.2	-4.2
	Yersinia massiliensis SCPM-O-B-3986	MWTK01000010	44	48	46.3	47.5	-1.2	Island between cheW and fliC	3.1	2	42.8	-4.7
	Yersinia massiliensis SCPM-O-B-8024	PEHM01000012	44	48	46.3	47.4	-1.1	Island between cheW and fliC	3.1	2	42.8	-4.6
	Yersinia mollaretii 58/02	CTEP01000012	45.6	49	47.5	49.1	-1.6	Island between cheW and fliC	2.6	2	43.7	-5.4
	Yersinia mollaretii 61/02	CTKJ01000016	45.3	49	47.5	48.9	-1.4	Island between cheW and fliC	2.4	2	42.8	-6.1
	Yersinia mollaretii 64/02	CTRC01000005	45.5	49	47.7	49.4	-1.7	Island between cheW and fliC	2.6	2	43.4	-6
	Yersinia mollaretii 92/84	CIFJ01000009	45.5	49	47.7	49.6	-1.9	Island between cheW and fliC	2.6	2	43.4	-6.2
	Yersinia mollaretii 107/02	CTIO01000005	45.6	49	47.5	49	-1.5	Island between cheW and fliC	2.6	2	43.7	-5.3
	Yersinia mollaretii ATCC 43969	AALD02000012	45.3	49	47.6	49	-1.4	Island between cheW and fliC	2.4	2	42.7	-6.3
	Yersinia mollaretii FE82747	CQBM01000017	45.3	49	47.5	49.1	-1.6	Island between cheW and fliC	2.4	2	42.9	-6.2
	Yersinia mollaretii IP22404	CPYJ01000003/CPYJ01000020	45.5	49	47.4	48.9	-1.5	Island between cheW and fliC	2.6	2	41	-7.9
	Yersinia mollaretii IP25089	CQDS01000008	47	50	47.6	49.4	-1.8	Island between cheW and fliC	2.6	2	43.3	-6.1	Additional copy of fliC
	Yersinia mollaretii SCPM-O-B-7598	PEHO01000003	45.3	49	47.5	49.1	-1.6	Island between cheW and fliC	2.5	2	43.1	-6
	Yersinia mollaretii SCPM-O-B-7609	PGLU01000007	45.5	49	47.5	49	-1.5	Island between cheW and fliC	2.6	2	43.7	-5.3
	Yersinia mollaretii YE8850	CQDZ01000007	45.4	49	47.7	49.3	-1.6	Island between cheW and fliC	2.6	2	43.4	-5.9
	Yersinia sp. nov 2 58735	CQER01000009 (partial)	7.1	10	44.7	46.9	-2.2		-	-	-	-	Missing everything up fliH, replaced by phage. Flanked by mcp at 3' end
	Yersinia sp. nov 2 Y3wildboar1A	MTHH01000003	45.3	49	45.4	47.1	-1.7	Island between cheW and fliC	2.6	2	40.7	-6.4	Flanked at 3' end by additional MCP
	Yersinia sp. nov 2 Y4fallowdeer1A	MTHI01000002	45.3	49	45.4	47	-1.6	Island between cheW and fliC	2.6	2	40.6	-6.4	Flanked at 3' end by additional MCP
	Yersinia sp. nov 3 IP25924	CQBF01000018	45.1	49	43.9	47.6	-3.7	Island between cheW and fliC	2.5	2	36.8	-10.8	Flanked at 3' end by additional MCP
	Yersinia sp. nov 3 RS-42	CQDT01000007	45.1	49	43.9	47.4	-3.5	Island between cheW and fliC	2.5	2	36.6	-10.8	Flanked at 3' end by additional MCP
	Yersinia sp. nov 4 3430	CQDU01000011	45	49	45	46.7	-1.7	Island between cheW and fliC	2.4	2	39.5	-7.2	Flanked at 3' end by additional 3 additional mcp genes
	Yersinia sp. nov 4 CFSAN060535	NHOJ01000006	45	49	45	46.7	-1.7	Island between cheW and fliC	2.4	2	39.4	-7.3	Flanked at 3' end by additional 3 additional mcp genes
	Yersinia sp. nov 4 FCF208	CQBX01000004	45	49	45	46.8	-1.8	Island between cheW and fliC	2.4	2	39.5	-7.3	Flanked at 3' end by additional 3 additional mcp genes
	Yersinia sp. nov 4 FCF224	CQBW01000002	45	49	45	46.8	-1.8	Island between cheW and fliC	2.4	2	39.4	-7.4	Flanked at 3' end by additional 3 additional mcp genes
flag-4
	Biostraticola tofi DSM 19580	SMCR01000005	40.7	45	54.5	53.9	0.6		-	-	-	-	Flanked at 3' end by 2 mcp genes
	Sodalis glossinidius 'morsitans' B4	LN854557	35.3	41	55.9	54.4	1.5		-	-	-	-	Missing chemotaxis machinery cheAWRBYZ
	Sodalis pierantonius SOPE	CP006568	45.1	47	55.6	56.1	-0.5		-	-	-	-	Heavily fragmented due to multiple transposase integration
	Sodalis praecaptivus HS1	CP006569	37.6	40	57.1	57.1	0		-	-	-	-	Missing chemotaxis machinery cheAWRBYZ
	Wigglesworthia glossinidia (Glossina morsitans)	NC_016893	31.7	37	26.7	22.5	4.2		-	-	-	-	Missing chemotaxis machinery cheAWRBYZ, fliA, fliT and flgM
	Wigglesworthia sp. nov 1 (Glossina brevipalpis)	NC_004344	31.6	36	24	25.2	-1.2		-	-	-	-	Missing chemotaxis machinery cheAWRBYZ, fliA, fliT and flgM
flag-5
	Plesiomonas shigelloides 302-73	KB944507	62	61	50.3	51.1	-0.8	Island between flgL and fliC	12.1	11	41.1	-10
	Plesiomonas shigelloides FM82	PYSI01000010	57.9	57	52	51.5	0.5	Island between flgL and fliC	7.9	7	41	-10.5
	Plesiomonas shigelloides GN7	JWHQ01000031	58.1	57	52.5	51.6	0.9	Island between flgL and fliC	8.3	7	45.6	-6
	Plesiomonas shigelloides LS1	MUNJ01000005	58.1	57	52.5	51.6	0.9	Island between flgL and fliC	8.3	7	45.7	-5.9
	Plesiomonas shigelloides MS-17-188	CP027852	58.1	57	52.6	51.5	1.1	Island between flgL and fliC	8.3	7	45.6	-5.9
	Plesiomonas shigelloides NCTC10360	LT575468	58.1	57	52.4	52	0.4	Island between flgL and fliC	8.2	7	44.9	-7.1
	Plesiomonas shigelloides NCTC10363	UGTC01000001	58.1	57	52.5	51.6	0.9	Island between flgL and fliC	8.3	7	45.5	-6.1
	Plesiomonas shigelloides NCTC10364	UATR01000007	58.1	57	52.4	51.9	0.5	Island between flgL and fliC	8.3	7	45.1	-6.8

## Sheet: Table S4
	# Taxa
Protein name	flag-3	flag-3a	flag-3b	Genera where present	% AAI (flag-3)	Average size (aa)	Predicted function	Conserved Domain	Bitscore	E-value
Mcp1	57	15	42	Enterobacter, Rahnella, Yersinia	45.26	565	Methyl-accepting chemotaxis protein	COG0840	209	4.92e-58
Mcp2	55	55	-	Enterobacter, Pantoea	86.22	387	Methyl-accepting chemotaxis protein	PRK15048 superfamily	44	0.000207
CadC1	149	149	-	Enterobacter, Erwinia, Pantoea	59.33	269	Transcriptional regulator	COG3710	67	5.77e-11
Hyp1	149	149	-	Enterobacter, Erwinia, Pantoea	61.79	173	-	-	-	-
DoxX	53	53	-	Enterobacter	86.78	163	DoxX family protein	COG2259	56	1.16e-09
Spy	41	41	-	Erwinia	96.45	1127	Glycosyltransferase family 41	COG3914	228	2.51e-63
WecE	41	41	-	Erwinia	98.01	374	Aminotransferase	COG0399	325	3.29e-101
WbbJ1	41	41	-	Erwinia	93.65	189	O-acetyltransferase	COG0110	65	2.47e-13
WbbJ2	1	-	1	Rahnella	-	252	O-acetyltransferase	COG0110	67	1.01e-13
Hyp2	27	27	-	Enterobacter	43.46	130	Hypothetical protein	-	-	-
Hyp3	25	-	25	Yersinia	65.07	74	Hypothetical protein	-	-	-
DUF2829	15	-	15	Kosakonia, Pluralibacter	55.89	242	Domain of unknown function protein DUF2829	pfam11195	67	1.88e-12
Hyp4	13	-	13	Yersinia	97.09	187	Hypothetical protein	-	-	-
Fes	7	-	7	Kosakonia	99.09	392	Esterase	COG2382	256	3.09e-83
SfcA	5	-	5	Kosakonia	99.08	561	Malate dehydrogenase	COG0281	437	1.49e-149
YfdV	5	-	5	Kosakonia	99.84	275	Membrane transport protein	COG0679	107	1.4e-26
2Hct	5	-	5	Kosakonia	99.52	86	2-hydroxycarboxylate transporter	pfam03390	453	7.93e-158
AraC	1	-	1	Erwinia	-	238	Helix-turn-helix transcriptional regulator	COG2207	83	2.84e-20
Hyp5	1	-	1	Erwinia	-	130	Hypothetical protein	-	-	-
YkfC	4	-	4	Citrobacter Clade D	100	451	Retron-type reverse transcriptase	TIGR04416	455	1.34e-159
TnpIS200	4	-	4	Citrobacter Clade D	100	96	IS200 transposase	pfam01797	85	3.56e-23
Hyp6	4	-	4	Citrobacter Clade D	100	73	Hypothetical protein	-	-	-
Eal	4	-	4	Obesumbacterium	98.53	271	EAL domain protein	COG2200	139	2.78e-39
Hyp7	3	3	-	Enterobacter	72.27	123	Hypothetical protein	-	-	-
RimL	2	-	2	Kosakonia	100	178	GNAT family N-acetyltransferase	COG1670	99	2.22e-26
Hyp8	2	-	2	Pantoea	72.9	70	Hypothetical protein	-	-	-
Dgc	7	-	7	Kosakonia	95.71	504	Diguanylate cyclase	cd01949	190	7.07e-58

## Sheet: Table S5
Protein name	# Taxa	Taxa where present	% AAI (flag-5)	Average size (aa)	Predicted function	Conserved Domain	Bitscore	E-value	Top NCBI Blastp hit	Locus tag	% AAI	Bitscore	E-value
FmpA	1	Plesiomonas shigelloides 302-73	-	254	Flagellin modification protein A	PRK09186	388.2	4.82e-138	Aeromonas salmonicida 3012STDY7122732	VFB08761	73.12	395	3e-137
FnlA	1	Plesiomonas shigelloides 302-73	-	395	UDP-Glcnac (UDP-linked N-acetylglucosamine) inverting 4,6-dehydratase, extended (e) SDRs	cd05237	342.7	2.36e-117	Pseudoalteromonas rubra S4059	TMO66238	76.4	637	0
LegC	1	Plesiomonas shigelloides 302-73	-	224	dTDP-4-amino-4,6-dideoxygalactose transamina	COG0399	201.3	2.08e-63	Aeromonas caviae 8LM	ATP91115	72.27	354	2e-119
MviM	1	Plesiomonas shigelloides 302-73	-	326	Predicted dehydrogenase	COG0673	157.3	2.39e-45	Aeromonas simiae CIP 107798	WP_042044771	64.98	432	3e-149
NeuAc1	1	Plesiomonas shigelloides 302-73	-	229	acylneuraminate cytidylyltransferase	cd02513	257.1	3.09e-87	Vibrio ordalii FF-167	OEE77120	77.43	364	2e-125
NeuAc2	1	Plesiomonas shigelloides FM82	-	232	acylneuraminate cytidylyltransferase	cd02513	240.1	1.91e-80	Idiomarina loihiensis GSL 199	AGM35386	51.53	239	5e-76
NeuB1	1	Plesiomonas shigelloides 302-73	-	359	N-acetylneuraminate synthase	TIGR03569	559.5	0	Aeromonas salmonicida 3012STDY7122732	VFB08756	75.91	560	0
NeuB2	1	Plesiomonas shigelloides FM82	-	347	N-acetylneuraminate synthase	TIGR03569	445.1	6.62e-158	Vibrio comitans NBRC 102076	GEA61976	74.93	535	0
NeuC1	1	Plesiomonas shigelloides 302-73	-	382	UDP-N-acetyl-D-glucosamine 2-epimerase, UDP-hydrolysing	TIGR03568	525.2	0	Aeromonas simiae CIP 107798	WP_042044766	75	567	0
NeuC2	1	Plesiomonas shigelloides FM82	-	377	UDP-N-acetyl-D-glucosamine 2-epimerase, UDP-hydrolysing	TIGR03568	438.1	3.83e-154	Shewanella indica KJW27	WP_101096098	59.95	483	6e-168
NeuD	1	Plesiomonas shigelloides 302-73	-	217	sugar O-acyltransferase, sialic acid O-acetyltransferase NeuD family	TIGR03570	199.6	3.44e-65	Aeromonas salmonicida 3012STDY7122732	WP_131729812	59.81	257	1e-83
PseB	6	Plesiomonas	99.74	332	UDP-N-acetylglucosamine 4,6-dehydratase (inverting)	TIGR03589	576.6	0	Mangrovibacter plantisponsor DSM 19579	PWW11538	82.78	595	0
PseC	6	Plesiomonas	96.91	390	UDP-4-amino-4,6-dideoxy-N-acetyl-beta-L-altrosamine transaminase	TIGR03588	620.5	0	Photobacterium profundum SS9	CAG21088	71.89	591	0
PseF	6	Plesiomonas	98.32	230	pseudaminic acid cytidylyltransferase	TIGR03584	368.1	2.28848e-130	Pseudoalteromonas donghaensis HJ51	AXV66482	65.93	323	9.78e-109
PseG	6	Plesiomonas	91.62	355	UDP-2,4-diacetamido-2,4,6-trideoxy-beta-L-altropyranose hydrolase	TIGR03590	219.5	1.57292e-69	Methylomonas koyamae R-45378	OAI13873	35.7	195	8.68e-54
PseH1	5	Plesiomonas	97.42		UDP-4-amino-4,6-dideoxy-N-acetyl-beta-L-altrosamine N-acetyltransferase	TIGR03585	57	6.82e-11	Alishewanella agri BL06	EIW90272	45.25	218	6.14e-35
PseH2	1	Plesiomonas shigelloides NCTC 10360	-	173	UDP-4-amino-4,6-dideoxy-N-acetyl-beta-L-altrosamine N-acetyltransferase	TIGR03585	151	2.65e-47	Pseudomonas indica PIC105	PAU62161	39.24	114	4e-29
PseI	6	Plesiomonas	97.95	352	pseudaminic acid synthase	TIGR03586	609.7	0	Vibrio metschnikovii 2012V-1020	WP_154169474	77.35	581	0
NTP	1	Plesiomonas shigelloides 302-73	-	344	NTP_transferase_like_2 is a member of the nucleotidyl transferase family	cd06426	330.2	2.66e-114	Aeromonas salmonicida 3012STDY7122732	VFB08758	74.26	522	0
TnpA	1	Plesiomonas shigelloides FM82	-	92	Transposase and inactivated derivatives	COG2963	61.9	5.7e-14	Shewanella algae CLS5	TVL07274	88.04	173	2e-54
TnpB	1	Plesiomonas shigelloides FM82	-	64	IS3 family transposase	PHA02517	215.1	7.3e-70	Vibrio cholerae N2798	TXX84640	97.83	471	2e-165
TPR	8	Plesiomonas	88.15	696	putative PEP-CTERM system TPR-repeat lipoprotein	TIGR02917	59.2	9.01e-09	Salinivibrio sharmensis DSM 18182	OOE89781	25.04	174	2.36e-40
